# Supplementary material for: Metformin attenuates TBHP-induced oxidative injury in human lens epithelial cells and is associated with SIRT1/FOXO1-related autophagy
Source: PLoS One. 2026 Apr 7;21(4):e0346822. doi: 10.1371/journal.pone.0346822 (PMC13056204; doi:10.1371/journal.pone.0346822)
Supplement: S1 Data — (XLSX) [file pone.0346822.s001.xlsx]

## Sheet: CCK8_Processed_tidy
Experiment	ReplicateRow	Condition	OD	Sheet	BlankMean	OD_blank_corrected	CtrlMeanCorr	Viability_pct
1st	1	Blank	0.1796	MET	0.1801		1.0404
1st	2	Blank	0.1806	MET	0.1801		1.0404
2nd	1	Blank	0.1537	MET	0.1648		1.10065
2nd	2	Blank	0.1759	MET	0.1648		1.10065
3rd	1	Blank	0.1947	MET	0.19485		1.09957
3rd	2	Blank	0.195	MET	0.19485		1.09957
1st	1	Ctrl	1.21585	MET	0.1801	1.03575	1.0404	99.5531
1st	2	Ctrl	1.21885	MET	0.1801	1.03875	1.0404	99.8414
1st	3	Ctrl	1.12295	MET	0.1801	0.94285	1.0404	90.6238
1st	4	Ctrl	1.32435	MET	0.1801	1.14425	1.0404	109.982
2nd	1	Ctrl	1.23338	MET	0.1648	1.06858	1.10065	97.0867
2nd	2	Ctrl	1.2342	MET	0.1648	1.0694	1.10065	97.1612
2nd	3	Ctrl	1.3234	MET	0.1648	1.1586	1.10065	105.266
2nd	4	Ctrl	1.2708	MET	0.1648	1.106	1.10065	100.487
3rd	1	Ctrl	1.39365	MET	0.19485	1.1988	1.09957	109.025
3rd	2	Ctrl	1.20928	MET	0.19485	1.01442	1.09957	92.2566
3rd	3	Ctrl	1.11585	MET	0.19485	0.921	1.09957	83.7601
3rd	4	Ctrl	1.4589	MET	0.19485	1.26405	1.09957	114.959
1st	1	MET 0.5mM	1.375	MET	0.1801	1.1949	1.0404	114.85
1st	2	MET 0.5mM	1.2031	MET	0.1801	1.023	1.0404	98.3276
1st	3	MET 0.5mM	1.4175	MET	0.1801	1.2374	1.0404	118.935
1st	4	MET 0.5mM	1.11805	MET	0.1801	0.93795	1.0404	90.1528
2nd	1	MET 0.5mM	1.2965	MET	0.1648	1.1317	1.10065	102.822
2nd	2	MET 0.5mM	1.19283	MET	0.1648	1.02803	1.10065	93.4025
2nd	3	MET 0.5mM	1.22391	MET	0.1648	1.05911	1.10065	96.2263
2nd	4	MET 0.5mM	1.20425	MET	0.1648	1.03945	1.10065	94.4401
3rd	1	MET 0.5mM	1.409	MET	0.19485	1.21415	1.09957	110.421
3rd	2	MET 0.5mM	1.1223	MET	0.19485	0.92745	1.09957	84.3467
3rd	3	MET 0.5mM	1.2955	MET	0.19485	1.10065	1.09957	100.098
3rd	4	MET 0.5mM	1.03345	MET	0.19485	0.8386	1.09957	76.2663
1st	1	MET 1.0mM	1.2283	MET	0.1801	1.0482	1.0404	100.75
1st	2	MET 1.0mM	1.192	MET	0.1801	1.0119	1.0404	97.2607
1st	3	MET 1.0mM	1.2959	MET	0.1801	1.1158	1.0404	107.247
1st	4	MET 1.0mM	1.1982	MET	0.1801	1.0181	1.0404	97.8566
2nd	1	MET 1.0mM	1.3283	MET	0.1648	1.1635	1.10065	105.711
2nd	2	MET 1.0mM	1.1296	MET	0.1648	0.9648	1.10065	87.6577
2nd	3	MET 1.0mM	1.203	MET	0.1648	1.0382	1.10065	94.3265
2nd	4	MET 1.0mM	1.3475	MET	0.1648	1.1827	1.10065	107.455
3rd	1	MET 1.0mM	1.1664	MET	0.19485	0.97155	1.09957	88.3574
3rd	2	MET 1.0mM	1.232	MET	0.19485	1.03715	1.09957	94.3233
3rd	3	MET 1.0mM	1.1101	MET	0.19485	0.91525	1.09957	83.2372
3rd	4	MET 1.0mM	1.226	MET	0.19485	1.03115	1.09957	93.7777
1st	1	MET 1.5mM	1.2932	MET	0.1801	1.1131	1.0404	106.988
1st	2	MET 1.5mM	1.3822	MET	0.1801	1.2021	1.0404	115.542
1st	3	MET 1.5mM	1.1382	MET	0.1801	0.9581	1.0404	92.0896
1st	4	MET 1.5mM	1.0905	MET	0.1801	0.9104	1.0404	87.5048
2nd	1	MET 1.5mM	1.4978	MET	0.1648	1.333	1.10065	121.111
2nd	2	MET 1.5mM	0.9823	MET	0.1648	0.8175	1.10065	74.2746
2nd	3	MET 1.5mM	0.9323	MET	0.1648	0.7675	1.10065	69.7318
2nd	4	MET 1.5mM	1.13095	MET	0.1648	0.96615	1.10065	87.7803
3rd	1	MET 1.5mM	1.16355	MET	0.19485	0.9687	1.09957	88.0982
3rd	2	MET 1.5mM	1.21854	MET	0.19485	1.02369	1.09957	93.0992
3rd	3	MET 1.5mM	1.2902	MET	0.19485	1.09535	1.09957	99.6163
3rd	4	MET 1.5mM	0.963	MET	0.19485	0.76815	1.09957	69.8592
1st	1	MET 2.0mM	1.4806	MET	0.1801	1.3005	1.0404	125
1st	2	MET 2.0mM	1.3801	MET	0.1801	1.2	1.0404	115.34
1st	3	MET 2.0mM	0.9923	MET	0.1801	0.8122	1.0404	78.0661
1st	4	MET 2.0mM	1.1859	MET	0.1801	1.0058	1.0404	96.6744
2nd	1	MET 2.0mM	1.11224	MET	0.1648	0.94744	1.10065	86.0804
2nd	2	MET 2.0mM	1.2452	MET	0.1648	1.0804	1.10065	98.1606
2nd	3	MET 2.0mM	1.2832	MET	0.1648	1.1184	1.10065	101.613
2nd	4	MET 2.0mM	0.9943	MET	0.1648	0.8295	1.10065	75.3649
3rd	1	MET 2.0mM	1.13945	MET	0.19485	0.9446	1.09957	85.9064
3rd	2	MET 2.0mM	1.24935	MET	0.19485	1.0545	1.09957	95.9012
3rd	3	MET 2.0mM	1.3617	MET	0.19485	1.16685	1.09957	106.119
3rd	4	MET 2.0mM	1.0163	MET	0.19485	0.82145	1.09957	74.7066
1st	1	MET 2.5mM	1.1283	MET	0.1801	0.9482	1.0404	91.138
1st	2	MET 2.5mM	1.2283	MET	0.1801	1.0482	1.0404	100.75
1st	3	MET 2.5mM	1.1265	MET	0.1801	0.9464	1.0404	90.965
1st	4	MET 2.5mM	1.18665	MET	0.1801	1.00655	1.0404	96.7464
2nd	1	MET 2.5mM	1.2943	MET	0.1648	1.1295	1.10065	102.622
2nd	2	MET 2.5mM	1.1087	MET	0.1648	0.9439	1.10065	85.7588
2nd	3	MET 2.5mM	0.9823	MET	0.1648	0.8175	1.10065	74.2746
2nd	4	MET 2.5mM	1.1023	MET	0.1648	0.9375	1.10065	85.1773
3rd	1	MET 2.5mM	1.129	MET	0.19485	0.93415	1.09957	84.956
3rd	2	MET 2.5mM	1.283	MET	0.19485	1.08815	1.09957	98.9615
3rd	3	MET 2.5mM	1.292	MET	0.19485	1.09715	1.09957	99.78
3rd	4	MET 2.5mM	1.2323	MET	0.19485	1.03745	1.09957	94.3506
1st	1	MET 3.0mM	1.2182	MET	0.1801	1.0381	1.0404	99.7789
1st	2	MET 3.0mM	0.9923	MET	0.1801	0.8122	1.0404	78.0661
1st	3	MET 3.0mM	1.1823	MET	0.1801	1.0022	1.0404	96.3283
1st	4	MET 3.0mM	0.9834	MET	0.1801	0.8033	1.0404	77.2107
2nd	1	MET 3.0mM	1.212	MET	0.1648	1.0472	1.10065	95.1442
2nd	2	MET 3.0mM	1.22309	MET	0.1648	1.05829	1.10065	96.1518
2nd	3	MET 3.0mM	1.2824	MET	0.1648	1.1176	1.10065	101.54
2nd	4	MET 3.0mM	0.9982	MET	0.1648	0.8334	1.10065	75.7192
3rd	1	MET 3.0mM	1.1017	MET	0.19485	0.90685	1.09957	82.4732
3rd	2	MET 3.0mM	1.23782	MET	0.19485	1.04297	1.09957	94.8526
3rd	3	MET 3.0mM	0.9921	MET	0.19485	0.79725	1.09957	72.5057
3rd	4	MET 3.0mM	1.1937	MET	0.19485	0.99885	1.09957	90.8402
1st	1	MET 3.5mM	1.0232	MET	0.1801	0.8431	1.0404	81.0361
1st	2	MET 3.5mM	1.0234	MET	0.1801	0.8433	1.0404	81.0554
1st	3	MET 3.5mM	1.092	MET	0.1801	0.9119	1.0404	87.649
1st	4	MET 3.5mM	1.1273	MET	0.1801	0.9472	1.0404	91.0419
2nd	1	MET 3.5mM	1.06755	MET	0.1648	0.90275	1.10065	82.0201
2nd	2	MET 3.5mM	0.9562	MET	0.1648	0.7914	1.10065	71.9033
2nd	3	MET 3.5mM	1.19918	MET	0.1648	1.03438	1.10065	93.9797
2nd	4	MET 3.5mM	1.0683	MET	0.1648	0.9035	1.10065	82.0882
3rd	1	MET 3.5mM	1.123	MET	0.19485	0.92815	1.09957	84.4104
3rd	2	MET 3.5mM	0.9891	MET	0.19485	0.79425	1.09957	72.2329
3rd	3	MET 3.5mM	1.2003	MET	0.19485	1.00545	1.09957	91.4404
3rd	4	MET 3.5mM	1.223	MET	0.19485	1.02815	1.09957	93.5048
1st	1	MET 4.0mM	1.02	MET	0.1801	0.8399	1.0404	80.7286
1st	2	MET 4.0mM	0.99935	MET	0.1801	0.81925	1.0404	78.7438
1st	3	MET 4.0mM	0.9923	MET	0.1801	0.8122	1.0404	78.0661
1st	4	MET 4.0mM	1.1283	MET	0.1801	0.9482	1.0404	91.138
2nd	1	MET 4.0mM	1.0092	MET	0.1648	0.8444	1.10065	76.7187
2nd	2	MET 4.0mM	1.0924	MET	0.1648	0.9276	1.10065	84.2779
2nd	3	MET 4.0mM	1.0283	MET	0.1648	0.8635	1.10065	78.454
2nd	4	MET 4.0mM	1.234	MET	0.1648	1.0692	1.10065	97.143
3rd	1	MET 4.0mM	1.123	MET	0.19485	0.92815	1.09957	84.4104
3rd	2	MET 4.0mM	1.1232	MET	0.19485	0.92835	1.09957	84.4286
3rd	3	MET 4.0mM	1.2209	MET	0.19485	1.02605	1.09957	93.3139
3rd	4	MET 4.0mM	1.1023	MET	0.19485	0.90745	1.09957	82.5278
1st	1	Blank	0.203	MET_TBHP_500uM	0.19765		1.18662
1st	2	Blank	0.1923	MET_TBHP_500uM	0.19765		1.18662
2nd	1	Blank	0.19823	MET_TBHP_500uM	0.18553		1.19507
2nd	2	Blank	0.17283	MET_TBHP_500uM	0.18553		1.19507
3rd	1	Blank	0.1783	MET_TBHP_500uM	0.18315		1.17514
3rd	2	Blank	0.188	MET_TBHP_500uM	0.18315		1.17514
1st	1	Ctrl	1.29	MET_TBHP_500uM	0.19765	1.09235	1.18662	92.0556
1st	2	Ctrl	1.19283	MET_TBHP_500uM	0.19765	0.99518	1.18662	83.8668
1st	3	Ctrl	1.58223	MET_TBHP_500uM	0.19765	1.38458	1.18662	116.683
1st	4	Ctrl	1.47202	MET_TBHP_500uM	0.19765	1.27437	1.18662	107.395
2nd	1	Ctrl	1.4784	MET_TBHP_500uM	0.18553	1.29287	1.19507	108.184
2nd	2	Ctrl	1.5892	MET_TBHP_500uM	0.18553	1.40367	1.19507	117.456
2nd	3	Ctrl	1.12938	MET_TBHP_500uM	0.18553	0.94385	1.19507	78.979
2nd	4	Ctrl	1.3254	MET_TBHP_500uM	0.18553	1.13987	1.19507	95.3814
3rd	1	Ctrl	1.2834	MET_TBHP_500uM	0.18315	1.10025	1.17514	93.6269
3rd	2	Ctrl	1.0284	MET_TBHP_500uM	0.18315	0.84525	1.17514	71.9274
3rd	3	Ctrl	1.6289	MET_TBHP_500uM	0.18315	1.44575	1.17514	123.028
3rd	4	Ctrl	1.49247	MET_TBHP_500uM	0.18315	1.30932	1.17514	111.418
1st	1	MET+500μM TBHP 0.5mM	0.99823	MET_TBHP_500uM	0.19765	0.80058	1.18662	67.4673
1st	2	MET+500μM TBHP 0.5mM	1.1822	MET_TBHP_500uM	0.19765	0.98455	1.18662	82.971
1st	3	MET+500μM TBHP 0.5mM	1.0382	MET_TBHP_500uM	0.19765	0.84055	1.18662	70.8357
1st	4	MET+500μM TBHP 0.5mM	1.0905	MET_TBHP_500uM	0.19765	0.89285	1.18662	75.2431
2nd	1	MET+500μM TBHP 0.5mM	1.021	MET_TBHP_500uM	0.18553	0.83547	1.19507	69.91
2nd	2	MET+500μM TBHP 0.5mM	0.91284	MET_TBHP_500uM	0.18553	0.72731	1.19507	60.8595
2nd	3	MET+500μM TBHP 0.5mM	1.1283	MET_TBHP_500uM	0.18553	0.94277	1.19507	78.8886
2nd	4	MET+500μM TBHP 0.5mM	1.0882	MET_TBHP_500uM	0.18553	0.90267	1.19507	75.5331
3rd	1	MET+500μM TBHP 0.5mM	0.8872	MET_TBHP_500uM	0.18315	0.70405	1.17514	59.9119
3rd	2	MET+500μM TBHP 0.5mM	1.2835	MET_TBHP_500uM	0.18315	1.10035	1.17514	93.6355
3rd	3	MET+500μM TBHP 0.5mM	1.0284	MET_TBHP_500uM	0.18315	0.84525	1.17514	71.9274
3rd	4	MET+500μM TBHP 0.5mM	1.1824	MET_TBHP_500uM	0.18315	0.99925	1.17514	85.0322
1st	1	MET+500μM TBHP 0mM	0.8293	MET_TBHP_500uM	0.19765	0.63165	1.18662	53.231
1st	2	MET+500μM TBHP 0mM	0.92734	MET_TBHP_500uM	0.19765	0.72969	1.18662	61.4931
1st	3	MET+500μM TBHP 0mM	0.72834	MET_TBHP_500uM	0.19765	0.53069	1.18662	44.7228
1st	4	MET+500μM TBHP 0mM	0.92023	MET_TBHP_500uM	0.19765	0.72258	1.18662	60.894
2nd	1	MET+500μM TBHP 0mM	0.88823	MET_TBHP_500uM	0.18553	0.7027	1.19507	58.8001
2nd	2	MET+500μM TBHP 0mM	0.98293	MET_TBHP_500uM	0.18553	0.7974	1.19507	66.7244
2nd	3	MET+500μM TBHP 0mM	0.7284	MET_TBHP_500uM	0.18553	0.54287	1.19507	45.426
2nd	4	MET+500μM TBHP 0mM	0.76274	MET_TBHP_500uM	0.18553	0.57721	1.19507	48.2995
3rd	1	MET+500μM TBHP 0mM	0.7723	MET_TBHP_500uM	0.18315	0.58915	1.17514	50.1343
3rd	2	MET+500μM TBHP 0mM	0.7894	MET_TBHP_500uM	0.18315	0.60625	1.17514	51.5895
3rd	3	MET+500μM TBHP 0mM	0.6824	MET_TBHP_500uM	0.18315	0.49925	1.17514	42.4842
3rd	4	MET+500μM TBHP 0mM	0.7295	MET_TBHP_500uM	0.18315	0.54635	1.17514	46.4922
1st	1	MET+500μM TBHP 1.0mM	1.18232	MET_TBHP_500uM	0.19765	0.98467	1.18662	82.9811
1st	2	MET+500μM TBHP 1.0mM	0.99283	MET_TBHP_500uM	0.19765	0.79518	1.18662	67.0122
1st	3	MET+500μM TBHP 1.0mM	0.9828	MET_TBHP_500uM	0.19765	0.78515	1.18662	66.1669
1st	4	MET+500μM TBHP 1.0mM	0.99263	MET_TBHP_500uM	0.19765	0.79498	1.18662	66.9953
2nd	1	MET+500μM TBHP 1.0mM	1.01946	MET_TBHP_500uM	0.18553	0.83393	1.19507	69.7811
2nd	2	MET+500μM TBHP 1.0mM	1.0982	MET_TBHP_500uM	0.18553	0.91267	1.19507	76.3699
2nd	3	MET+500μM TBHP 1.0mM	0.89299	MET_TBHP_500uM	0.18553	0.70746	1.19507	59.1985
2nd	4	MET+500μM TBHP 1.0mM	1.0234	MET_TBHP_500uM	0.18553	0.83787	1.19507	70.1108
3rd	1	MET+500μM TBHP 1.0mM	0.99834	MET_TBHP_500uM	0.18315	0.81519	1.17514	69.3695
3rd	2	MET+500μM TBHP 1.0mM	1.2934	MET_TBHP_500uM	0.18315	1.11025	1.17514	94.4779
3rd	3	MET+500μM TBHP 1.0mM	0.82374	MET_TBHP_500uM	0.18315	0.64059	1.17514	54.5117
3rd	4	MET+500μM TBHP 1.0mM	1.1023	MET_TBHP_500uM	0.18315	0.91915	1.17514	78.216
1st	1	MET+500μM TBHP 1.5mM	0.89283	MET_TBHP_500uM	0.19765	0.69518	1.18662	58.5849
1st	2	MET+500μM TBHP 1.5mM	1.0293	MET_TBHP_500uM	0.19765	0.83165	1.18662	70.0856
1st	3	MET+500μM TBHP 1.5mM	0.9923	MET_TBHP_500uM	0.19765	0.79465	1.18662	66.9675
1st	4	MET+500μM TBHP 1.5mM	1.0283	MET_TBHP_500uM	0.19765	0.83065	1.18662	70.0013
2nd	1	MET+500μM TBHP 1.5mM	1.07283	MET_TBHP_500uM	0.18553	0.8873	1.19507	74.247
2nd	2	MET+500μM TBHP 1.5mM	0.8856	MET_TBHP_500uM	0.18553	0.70007	1.19507	58.5801
2nd	3	MET+500μM TBHP 1.5mM	0.8472	MET_TBHP_500uM	0.18553	0.66167	1.19507	55.3669
2nd	4	MET+500μM TBHP 1.5mM	0.9939	MET_TBHP_500uM	0.18553	0.80837	1.19507	67.6423
3rd	1	MET+500μM TBHP 1.5mM	0.83944	MET_TBHP_500uM	0.18315	0.65629	1.17514	55.8477
3rd	2	MET+500μM TBHP 1.5mM	0.73489	MET_TBHP_500uM	0.18315	0.55174	1.17514	46.9509
3rd	3	MET+500μM TBHP 1.5mM	0.9773	MET_TBHP_500uM	0.18315	0.79415	1.17514	67.579
3rd	4	MET+500μM TBHP 1.5mM	0.984	MET_TBHP_500uM	0.18315	0.80085	1.17514	68.1492
1st	1	MET+500μM TBHP 2.0mM	0.80453	MET_TBHP_500uM	0.19765	0.60688	1.18662	51.1436
1st	2	MET+500μM TBHP 2.0mM	0.99238	MET_TBHP_500uM	0.19765	0.79473	1.18662	66.9743
1st	3	MET+500μM TBHP 2.0mM	0.97232	MET_TBHP_500uM	0.19765	0.77467	1.18662	65.2837
1st	4	MET+500μM TBHP 2.0mM	1.08665	MET_TBHP_500uM	0.19765	0.889	1.18662	74.9187
2nd	1	MET+500μM TBHP 2.0mM	0.8493	MET_TBHP_500uM	0.18553	0.66377	1.19507	55.5426
2nd	2	MET+500μM TBHP 2.0mM	0.938	MET_TBHP_500uM	0.18553	0.75247	1.19507	62.9648
2nd	3	MET+500μM TBHP 2.0mM	0.9283	MET_TBHP_500uM	0.18553	0.74277	1.19507	62.1531
2nd	4	MET+500μM TBHP 2.0mM	0.8459	MET_TBHP_500uM	0.18553	0.66037	1.19507	55.2581
3rd	1	MET+500μM TBHP 2.0mM	0.9734	MET_TBHP_500uM	0.18315	0.79025	1.17514	67.2472
3rd	2	MET+500μM TBHP 2.0mM	0.90284	MET_TBHP_500uM	0.18315	0.71969	1.17514	61.2428
3rd	3	MET+500μM TBHP 2.0mM	0.99637	MET_TBHP_500uM	0.18315	0.81322	1.17514	69.2018
3rd	4	MET+500μM TBHP 2.0mM	0.80274	MET_TBHP_500uM	0.18315	0.61959	1.17514	52.7247
1st	1	Blank	0.1815	TBHP	0.1815		0.902535
1st	2	Blank	0.1815	TBHP	0.1815		0.902535
2nd	1	Blank	0.1833	TBHP	0.18815		0.834065
2nd	2	Blank	0.193	TBHP	0.18815		0.834065
3rd	1	Blank	0.1871	TBHP	0.18725		0.869202
3rd	2	Blank	0.1874	TBHP	0.18725		0.869202
1st	1	Ctrl	1.1232	TBHP	0.1815	0.9417	0.902535	104.339
1st	2	Ctrl	1.17263	TBHP	0.1815	0.99113	0.902535	109.816
1st	3	Ctrl	1.09451	TBHP	0.1815	0.91301	0.902535	101.161
1st	4	Ctrl	0.9458	TBHP	0.1815	0.7643	0.902535	84.6837
2nd	1	Ctrl	1.1023	TBHP	0.18815	0.91415	0.834065	109.602
2nd	2	Ctrl	1.16533	TBHP	0.18815	0.97718	0.834065	117.159
2nd	3	Ctrl	0.94665	TBHP	0.18815	0.7585	0.834065	90.9402
2nd	4	Ctrl	0.87458	TBHP	0.18815	0.68643	0.834065	82.2993
3rd	1	Ctrl	1.182	TBHP	0.18725	0.99475	0.869202	114.444
3rd	2	Ctrl	0.98441	TBHP	0.18725	0.79716	0.869202	91.7117
3rd	3	Ctrl	1.0214	TBHP	0.18725	0.83415	0.869202	95.9673
3rd	4	Ctrl	1.038	TBHP	0.18725	0.85075	0.869202	97.8771
1st	1	TBHP 100μM	0.73931	TBHP	0.1815	0.55781	0.902535	61.8048
1st	2	TBHP 100μM	0.8457	TBHP	0.1815	0.6642	0.902535	73.5927
1st	3	TBHP 100μM	0.74063	TBHP	0.1815	0.55913	0.902535	61.9511
1st	4	TBHP 100μM	0.8564	TBHP	0.1815	0.6749	0.902535	74.7783
2nd	1	TBHP 100μM	0.7691	TBHP	0.18815	0.58095	0.834065	69.6528
2nd	2	TBHP 100μM	0.92741	TBHP	0.18815	0.73926	0.834065	88.6334
2nd	3	TBHP 100μM	0.8808	TBHP	0.18815	0.69265	0.834065	83.0451
2nd	4	TBHP 100μM	0.7825	TBHP	0.18815	0.59435	0.834065	71.2594
3rd	1	TBHP 100μM	0.8026	TBHP	0.18725	0.61535	0.869202	70.7948
3rd	2	TBHP 100μM	0.8135	TBHP	0.18725	0.62625	0.869202	72.0488
3rd	3	TBHP 100μM	0.92332	TBHP	0.18725	0.73607	0.869202	84.6834
3rd	4	TBHP 100μM	1.0837	TBHP	0.18725	0.89645	0.869202	103.135
1st	1	TBHP 200μM	0.7505	TBHP	0.1815	0.569	0.902535	63.0446
1st	2	TBHP 200μM	0.85595	TBHP	0.1815	0.67445	0.902535	74.7284
1st	3	TBHP 200μM	0.77351	TBHP	0.1815	0.59201	0.902535	65.5941
1st	4	TBHP 200μM	0.786	TBHP	0.1815	0.6045	0.902535	66.978
2nd	1	TBHP 200μM	0.7904	TBHP	0.18815	0.60225	0.834065	72.2066
2nd	2	TBHP 200μM	0.69712	TBHP	0.18815	0.50897	0.834065	61.0228
2nd	3	TBHP 200μM	0.717	TBHP	0.18815	0.52885	0.834065	63.4063
2nd	4	TBHP 200μM	0.6206	TBHP	0.18815	0.43245	0.834065	51.8485
3rd	1	TBHP 200μM	0.8269	TBHP	0.18725	0.63965	0.869202	73.5904
3rd	2	TBHP 200μM	0.92943	TBHP	0.18725	0.74218	0.869202	85.3863
3rd	3	TBHP 200μM	0.9365	TBHP	0.18725	0.74925	0.869202	86.1997
3rd	4	TBHP 200μM	0.7664	TBHP	0.18725	0.57915	0.869202	66.63
1st	1	TBHP 300μM	0.7101	TBHP	0.1815	0.5286	0.902535	58.5684
1st	2	TBHP 300μM	0.7229	TBHP	0.1815	0.5414	0.902535	59.9866
1st	3	TBHP 300μM	0.62942	TBHP	0.1815	0.44792	0.902535	49.6291
1st	4	TBHP 300μM	0.8359	TBHP	0.1815	0.6544	0.902535	72.5069
2nd	1	TBHP 300μM	0.7973	TBHP	0.18815	0.60915	0.834065	73.0339
2nd	2	TBHP 300μM	0.75243	TBHP	0.18815	0.56428	0.834065	67.6542
2nd	3	TBHP 300μM	0.666	TBHP	0.18815	0.47785	0.834065	57.2917
2nd	4	TBHP 300μM	0.7682	TBHP	0.18815	0.58005	0.834065	69.5449
3rd	1	TBHP 300μM	0.794	TBHP	0.18725	0.60675	0.869202	69.8054
3rd	2	TBHP 300μM	0.9028	TBHP	0.18725	0.71555	0.869202	82.3226
3rd	3	TBHP 300μM	0.6991	TBHP	0.18725	0.51185	0.869202	58.8873
3rd	4	TBHP 300μM	0.7126	TBHP	0.18725	0.52535	0.869202	60.4405
1st	1	TBHP 400μM	0.84177	TBHP	0.1815	0.66027	0.902535	73.1573
1st	2	TBHP 400μM	0.5613	TBHP	0.1815	0.3798	0.902535	42.0815
1st	3	TBHP 400μM	0.66216	TBHP	0.1815	0.48066	0.902535	53.2567
1st	4	TBHP 400μM	0.5755	TBHP	0.1815	0.394	0.902535	43.6548
2nd	1	TBHP 400μM	0.588	TBHP	0.18815	0.39985	0.834065	47.9399
2nd	2	TBHP 400μM	0.7938	TBHP	0.18815	0.60565	0.834065	72.6142
2nd	3	TBHP 400μM	0.60153	TBHP	0.18815	0.41338	0.834065	49.5621
2nd	4	TBHP 400μM	0.6075	TBHP	0.18815	0.41935	0.834065	50.2779
3rd	1	TBHP 400μM	0.7099	TBHP	0.18725	0.52265	0.869202	60.1298
3rd	2	TBHP 400μM	0.7354	TBHP	0.18725	0.54815	0.869202	63.0636
3rd	3	TBHP 400μM	0.73371	TBHP	0.18725	0.54646	0.869202	62.8691
3rd	4	TBHP 400μM	0.7519	TBHP	0.18725	0.56465	0.869202	64.9618
1st	1	TBHP 500μM	0.76353	TBHP	0.1815	0.58203	0.902535	64.4884
1st	2	TBHP 500μM	0.47451	TBHP	0.1815	0.29301	0.902535	32.4652
1st	3	TBHP 500μM	0.5838	TBHP	0.1815	0.4023	0.902535	44.5744
1st	4	TBHP 500μM	0.4968	TBHP	0.1815	0.3153	0.902535	34.9349
2nd	1	TBHP 500μM	0.5213	TBHP	0.18815	0.33315	0.834065	39.9429
2nd	2	TBHP 500μM	0.72741	TBHP	0.18815	0.53926	0.834065	64.6544
2nd	3	TBHP 500μM	0.5303	TBHP	0.18815	0.34215	0.834065	41.022
2nd	4	TBHP 500μM	0.5406	TBHP	0.18815	0.35245	0.834065	42.2569
3rd	1	TBHP 500μM	0.651	TBHP	0.18725	0.46375	0.869202	53.3535
3rd	2	TBHP 500μM	0.4991	TBHP	0.18725	0.31185	0.869202	35.8777
3rd	3	TBHP 500μM	0.76313	TBHP	0.18725	0.57588	0.869202	66.2538
3rd	4	TBHP 500μM	0.6647	TBHP	0.18725	0.47745	0.869202	54.9297
1st	1	TBHP 600μM	0.5296	TBHP	0.1815	0.3481	0.902535	38.5691
1st	2	TBHP 600μM	0.4329	TBHP	0.1815	0.2514	0.902535	27.8549
1st	3	TBHP 600μM	0.50412	TBHP	0.1815	0.32262	0.902535	35.746
1st	4	TBHP 600μM	0.642	TBHP	0.1815	0.4605	0.902535	51.023
2nd	1	TBHP 600μM	0.4557	TBHP	0.18815	0.26755	0.834065	32.0778
2nd	2	TBHP 600μM	0.5644	TBHP	0.18815	0.37625	0.834065	45.1104
2nd	3	TBHP 600μM	0.56562	TBHP	0.18815	0.37747	0.834065	45.2567
2nd	4	TBHP 600μM	0.4689	TBHP	0.18815	0.28075	0.834065	33.6604
3rd	1	TBHP 600μM	0.4795	TBHP	0.18725	0.29225	0.869202	33.6228
3rd	2	TBHP 600μM	0.6795	TBHP	0.18725	0.49225	0.869202	56.6324
3rd	3	TBHP 600μM	0.5891	TBHP	0.18725	0.40185	0.869202	46.232
3rd	4	TBHP 600μM	0.5197	TBHP	0.18725	0.33245	0.869202	38.2477
1st	1	TBHP 700μM	0.4832	TBHP	0.1815	0.3017	0.902535	33.4281
1st	2	TBHP 700μM	0.53882	TBHP	0.1815	0.35732	0.902535	39.5907
1st	3	TBHP 700μM	0.3943	TBHP	0.1815	0.2128	0.902535	23.578
1st	4	TBHP 700μM	0.4408	TBHP	0.1815	0.2593	0.902535	28.7302
2nd	1	TBHP 700μM	0.54822	TBHP	0.18815	0.36007	0.834065	43.1705
2nd	2	TBHP 700μM	0.48421	TBHP	0.18815	0.29606	0.834065	35.496
2nd	3	TBHP 700μM	0.5089	TBHP	0.18815	0.32075	0.834065	38.4562
2nd	4	TBHP 700μM	0.47132	TBHP	0.18815	0.28317	0.834065	33.9506
3rd	1	TBHP 700μM	0.5812	TBHP	0.18725	0.39395	0.869202	45.3232
3rd	2	TBHP 700μM	0.43954	TBHP	0.18725	0.25229	0.869202	29.0255
3rd	3	TBHP 700μM	0.5028	TBHP	0.18725	0.31555	0.869202	36.3034
3rd	4	TBHP 700μM	0.3934	TBHP	0.18725	0.20615	0.869202	23.7171
1st	1	TBHP 800μM	0.3992	TBHP	0.1815	0.2177	0.902535	24.1209
1st	2	TBHP 800μM	0.44521	TBHP	0.1815	0.26371	0.902535	29.2188
1st	3	TBHP 800μM	0.394	TBHP	0.1815	0.2125	0.902535	23.5448
1st	4	TBHP 800μM	0.3835	TBHP	0.1815	0.202	0.902535	22.3814
2nd	1	TBHP 800μM	0.3987	TBHP	0.18815	0.21055	0.834065	25.2438
2nd	2	TBHP 800μM	0.40941	TBHP	0.18815	0.22126	0.834065	26.5279
2nd	3	TBHP 800μM	0.464	TBHP	0.18815	0.27585	0.834065	33.073
2nd	4	TBHP 800μM	0.47132	TBHP	0.18815	0.28317	0.834065	33.9506
3rd	1	TBHP 800μM	0.3673	TBHP	0.18725	0.18005	0.869202	20.7144
3rd	2	TBHP 800μM	0.4037	TBHP	0.18725	0.21645	0.869202	24.9021
3rd	3	TBHP 800μM	0.38343	TBHP	0.18725	0.19618	0.869202	22.5701
3rd	4	TBHP 800μM	0.3973	TBHP	0.18725	0.21005	0.869202	24.1658

## Sheet: CCK8_Raw_OD_tidy
Sheet	Experiment	ReplicateRow	Condition	OD
MET	1st	1	Blank	0.1796
MET	1st	2	Blank	0.1806
MET	2nd	1	Blank	0.1537
MET	2nd	2	Blank	0.1759
MET	3rd	1	Blank	0.1947
MET	3rd	2	Blank	0.195
MET	1st	1	Ctrl	1.21585
MET	1st	2	Ctrl	1.21885
MET	1st	3	Ctrl	1.12295
MET	1st	4	Ctrl	1.32435
MET	2nd	1	Ctrl	1.23338
MET	2nd	2	Ctrl	1.2342
MET	2nd	3	Ctrl	1.3234
MET	2nd	4	Ctrl	1.2708
MET	3rd	1	Ctrl	1.39365
MET	3rd	2	Ctrl	1.20928
MET	3rd	3	Ctrl	1.11585
MET	3rd	4	Ctrl	1.4589
MET	1st	1	MET 0.5mM	1.375
MET	1st	2	MET 0.5mM	1.2031
MET	1st	3	MET 0.5mM	1.4175
MET	1st	4	MET 0.5mM	1.11805
MET	2nd	1	MET 0.5mM	1.2965
MET	2nd	2	MET 0.5mM	1.19283
MET	2nd	3	MET 0.5mM	1.22391
MET	2nd	4	MET 0.5mM	1.20425
MET	3rd	1	MET 0.5mM	1.409
MET	3rd	2	MET 0.5mM	1.1223
MET	3rd	3	MET 0.5mM	1.2955
MET	3rd	4	MET 0.5mM	1.03345
MET	1st	1	MET 1.0mM	1.2283
MET	1st	2	MET 1.0mM	1.192
MET	1st	3	MET 1.0mM	1.2959
MET	1st	4	MET 1.0mM	1.1982
MET	2nd	1	MET 1.0mM	1.3283
MET	2nd	2	MET 1.0mM	1.1296
MET	2nd	3	MET 1.0mM	1.203
MET	2nd	4	MET 1.0mM	1.3475
MET	3rd	1	MET 1.0mM	1.1664
MET	3rd	2	MET 1.0mM	1.232
MET	3rd	3	MET 1.0mM	1.1101
MET	3rd	4	MET 1.0mM	1.226
MET	1st	1	MET 1.5mM	1.2932
MET	1st	2	MET 1.5mM	1.3822
MET	1st	3	MET 1.5mM	1.1382
MET	1st	4	MET 1.5mM	1.0905
MET	2nd	1	MET 1.5mM	1.4978
MET	2nd	2	MET 1.5mM	0.9823
MET	2nd	3	MET 1.5mM	0.9323
MET	2nd	4	MET 1.5mM	1.13095
MET	3rd	1	MET 1.5mM	1.16355
MET	3rd	2	MET 1.5mM	1.21854
MET	3rd	3	MET 1.5mM	1.2902
MET	3rd	4	MET 1.5mM	0.963
MET	1st	1	MET 2.0mM	1.4806
MET	1st	2	MET 2.0mM	1.3801
MET	1st	3	MET 2.0mM	0.9923
MET	1st	4	MET 2.0mM	1.1859
MET	2nd	1	MET 2.0mM	1.11224
MET	2nd	2	MET 2.0mM	1.2452
MET	2nd	3	MET 2.0mM	1.2832
MET	2nd	4	MET 2.0mM	0.9943
MET	3rd	1	MET 2.0mM	1.13945
MET	3rd	2	MET 2.0mM	1.24935
MET	3rd	3	MET 2.0mM	1.3617
MET	3rd	4	MET 2.0mM	1.0163
MET	1st	1	MET 2.5mM	1.1283
MET	1st	2	MET 2.5mM	1.2283
MET	1st	3	MET 2.5mM	1.1265
MET	1st	4	MET 2.5mM	1.18665
MET	2nd	1	MET 2.5mM	1.2943
MET	2nd	2	MET 2.5mM	1.1087
MET	2nd	3	MET 2.5mM	0.9823
MET	2nd	4	MET 2.5mM	1.1023
MET	3rd	1	MET 2.5mM	1.129
MET	3rd	2	MET 2.5mM	1.283
MET	3rd	3	MET 2.5mM	1.292
MET	3rd	4	MET 2.5mM	1.2323
MET	1st	1	MET 3.0mM	1.2182
MET	1st	2	MET 3.0mM	0.9923
MET	1st	3	MET 3.0mM	1.1823
MET	1st	4	MET 3.0mM	0.9834
MET	2nd	1	MET 3.0mM	1.212
MET	2nd	2	MET 3.0mM	1.22309
MET	2nd	3	MET 3.0mM	1.2824
MET	2nd	4	MET 3.0mM	0.9982
MET	3rd	1	MET 3.0mM	1.1017
MET	3rd	2	MET 3.0mM	1.23782
MET	3rd	3	MET 3.0mM	0.9921
MET	3rd	4	MET 3.0mM	1.1937
MET	1st	1	MET 3.5mM	1.0232
MET	1st	2	MET 3.5mM	1.0234
MET	1st	3	MET 3.5mM	1.092
MET	1st	4	MET 3.5mM	1.1273
MET	2nd	1	MET 3.5mM	1.06755
MET	2nd	2	MET 3.5mM	0.9562
MET	2nd	3	MET 3.5mM	1.19918
MET	2nd	4	MET 3.5mM	1.0683
MET	3rd	1	MET 3.5mM	1.123
MET	3rd	2	MET 3.5mM	0.9891
MET	3rd	3	MET 3.5mM	1.2003
MET	3rd	4	MET 3.5mM	1.223
MET	1st	1	MET 4.0mM	1.02
MET	1st	2	MET 4.0mM	0.99935
MET	1st	3	MET 4.0mM	0.9923
MET	1st	4	MET 4.0mM	1.1283
MET	2nd	1	MET 4.0mM	1.0092
MET	2nd	2	MET 4.0mM	1.0924
MET	2nd	3	MET 4.0mM	1.0283
MET	2nd	4	MET 4.0mM	1.234
MET	3rd	1	MET 4.0mM	1.123
MET	3rd	2	MET 4.0mM	1.1232
MET	3rd	3	MET 4.0mM	1.2209
MET	3rd	4	MET 4.0mM	1.1023
MET_TBHP_500uM	1st	1	Blank	0.203
MET_TBHP_500uM	1st	2	Blank	0.1923
MET_TBHP_500uM	2nd	1	Blank	0.19823
MET_TBHP_500uM	2nd	2	Blank	0.17283
MET_TBHP_500uM	3rd	1	Blank	0.1783
MET_TBHP_500uM	3rd	2	Blank	0.188
MET_TBHP_500uM	1st	1	Ctrl	1.29
MET_TBHP_500uM	1st	2	Ctrl	1.19283
MET_TBHP_500uM	1st	3	Ctrl	1.58223
MET_TBHP_500uM	1st	4	Ctrl	1.47202
MET_TBHP_500uM	2nd	1	Ctrl	1.4784
MET_TBHP_500uM	2nd	2	Ctrl	1.5892
MET_TBHP_500uM	2nd	3	Ctrl	1.12938
MET_TBHP_500uM	2nd	4	Ctrl	1.3254
MET_TBHP_500uM	3rd	1	Ctrl	1.2834
MET_TBHP_500uM	3rd	2	Ctrl	1.0284
MET_TBHP_500uM	3rd	3	Ctrl	1.6289
MET_TBHP_500uM	3rd	4	Ctrl	1.49247
MET_TBHP_500uM	1st	1	MET+500μM TBHP 0.5mM	0.99823
MET_TBHP_500uM	1st	2	MET+500μM TBHP 0.5mM	1.1822
MET_TBHP_500uM	1st	3	MET+500μM TBHP 0.5mM	1.0382
MET_TBHP_500uM	1st	4	MET+500μM TBHP 0.5mM	1.0905
MET_TBHP_500uM	2nd	1	MET+500μM TBHP 0.5mM	1.021
MET_TBHP_500uM	2nd	2	MET+500μM TBHP 0.5mM	0.91284
MET_TBHP_500uM	2nd	3	MET+500μM TBHP 0.5mM	1.1283
MET_TBHP_500uM	2nd	4	MET+500μM TBHP 0.5mM	1.0882
MET_TBHP_500uM	3rd	1	MET+500μM TBHP 0.5mM	0.8872
MET_TBHP_500uM	3rd	2	MET+500μM TBHP 0.5mM	1.2835
MET_TBHP_500uM	3rd	3	MET+500μM TBHP 0.5mM	1.0284
MET_TBHP_500uM	3rd	4	MET+500μM TBHP 0.5mM	1.1824
MET_TBHP_500uM	1st	1	MET+500μM TBHP 0mM	0.8293
MET_TBHP_500uM	1st	2	MET+500μM TBHP 0mM	0.92734
MET_TBHP_500uM	1st	3	MET+500μM TBHP 0mM	0.72834
MET_TBHP_500uM	1st	4	MET+500μM TBHP 0mM	0.92023
MET_TBHP_500uM	2nd	1	MET+500μM TBHP 0mM	0.88823
MET_TBHP_500uM	2nd	2	MET+500μM TBHP 0mM	0.98293
MET_TBHP_500uM	2nd	3	MET+500μM TBHP 0mM	0.7284
MET_TBHP_500uM	2nd	4	MET+500μM TBHP 0mM	0.76274
MET_TBHP_500uM	3rd	1	MET+500μM TBHP 0mM	0.7723
MET_TBHP_500uM	3rd	2	MET+500μM TBHP 0mM	0.7894
MET_TBHP_500uM	3rd	3	MET+500μM TBHP 0mM	0.6824
MET_TBHP_500uM	3rd	4	MET+500μM TBHP 0mM	0.7295
MET_TBHP_500uM	1st	1	MET+500μM TBHP 1.0mM	1.18232
MET_TBHP_500uM	1st	2	MET+500μM TBHP 1.0mM	0.99283
MET_TBHP_500uM	1st	3	MET+500μM TBHP 1.0mM	0.9828
MET_TBHP_500uM	1st	4	MET+500μM TBHP 1.0mM	0.99263
MET_TBHP_500uM	2nd	1	MET+500μM TBHP 1.0mM	1.01946
MET_TBHP_500uM	2nd	2	MET+500μM TBHP 1.0mM	1.0982
MET_TBHP_500uM	2nd	3	MET+500μM TBHP 1.0mM	0.89299
MET_TBHP_500uM	2nd	4	MET+500μM TBHP 1.0mM	1.0234
MET_TBHP_500uM	3rd	1	MET+500μM TBHP 1.0mM	0.99834
MET_TBHP_500uM	3rd	2	MET+500μM TBHP 1.0mM	1.2934
MET_TBHP_500uM	3rd	3	MET+500μM TBHP 1.0mM	0.82374
MET_TBHP_500uM	3rd	4	MET+500μM TBHP 1.0mM	1.1023
MET_TBHP_500uM	1st	1	MET+500μM TBHP 1.5mM	0.89283
MET_TBHP_500uM	1st	2	MET+500μM TBHP 1.5mM	1.0293
MET_TBHP_500uM	1st	3	MET+500μM TBHP 1.5mM	0.9923
MET_TBHP_500uM	1st	4	MET+500μM TBHP 1.5mM	1.0283
MET_TBHP_500uM	2nd	1	MET+500μM TBHP 1.5mM	1.07283
MET_TBHP_500uM	2nd	2	MET+500μM TBHP 1.5mM	0.8856
MET_TBHP_500uM	2nd	3	MET+500μM TBHP 1.5mM	0.8472
MET_TBHP_500uM	2nd	4	MET+500μM TBHP 1.5mM	0.9939
MET_TBHP_500uM	3rd	1	MET+500μM TBHP 1.5mM	0.83944
MET_TBHP_500uM	3rd	2	MET+500μM TBHP 1.5mM	0.73489
MET_TBHP_500uM	3rd	3	MET+500μM TBHP 1.5mM	0.9773
MET_TBHP_500uM	3rd	4	MET+500μM TBHP 1.5mM	0.984
MET_TBHP_500uM	1st	1	MET+500μM TBHP 2.0mM	0.80453
MET_TBHP_500uM	1st	2	MET+500μM TBHP 2.0mM	0.99238
MET_TBHP_500uM	1st	3	MET+500μM TBHP 2.0mM	0.97232
MET_TBHP_500uM	1st	4	MET+500μM TBHP 2.0mM	1.08665
MET_TBHP_500uM	2nd	1	MET+500μM TBHP 2.0mM	0.8493
MET_TBHP_500uM	2nd	2	MET+500μM TBHP 2.0mM	0.938
MET_TBHP_500uM	2nd	3	MET+500μM TBHP 2.0mM	0.9283
MET_TBHP_500uM	2nd	4	MET+500μM TBHP 2.0mM	0.8459
MET_TBHP_500uM	3rd	1	MET+500μM TBHP 2.0mM	0.9734
MET_TBHP_500uM	3rd	2	MET+500μM TBHP 2.0mM	0.90284
MET_TBHP_500uM	3rd	3	MET+500μM TBHP 2.0mM	0.99637
MET_TBHP_500uM	3rd	4	MET+500μM TBHP 2.0mM	0.80274
TBHP	1st	1	Blank	0.1815
TBHP	1st	2	Blank	0.1815
TBHP	2nd	1	Blank	0.1833
TBHP	2nd	2	Blank	0.193
TBHP	3rd	1	Blank	0.1871
TBHP	3rd	2	Blank	0.1874
TBHP	1st	1	Ctrl	1.1232
TBHP	1st	2	Ctrl	1.17263
TBHP	1st	3	Ctrl	1.09451
TBHP	1st	4	Ctrl	0.9458
TBHP	2nd	1	Ctrl	1.1023
TBHP	2nd	2	Ctrl	1.16533
TBHP	2nd	3	Ctrl	0.94665
TBHP	2nd	4	Ctrl	0.87458
TBHP	3rd	1	Ctrl	1.182
TBHP	3rd	2	Ctrl	0.98441
TBHP	3rd	3	Ctrl	1.0214
TBHP	3rd	4	Ctrl	1.038
TBHP	1st	1	TBHP 100μM	0.73931
TBHP	1st	2	TBHP 100μM	0.8457
TBHP	1st	3	TBHP 100μM	0.74063
TBHP	1st	4	TBHP 100μM	0.8564
TBHP	2nd	1	TBHP 100μM	0.7691
TBHP	2nd	2	TBHP 100μM	0.92741
TBHP	2nd	3	TBHP 100μM	0.8808
TBHP	2nd	4	TBHP 100μM	0.7825
TBHP	3rd	1	TBHP 100μM	0.8026
TBHP	3rd	2	TBHP 100μM	0.8135
TBHP	3rd	3	TBHP 100μM	0.92332
TBHP	3rd	4	TBHP 100μM	1.0837
TBHP	1st	1	TBHP 200μM	0.7505
TBHP	1st	2	TBHP 200μM	0.85595
TBHP	1st	3	TBHP 200μM	0.77351
TBHP	1st	4	TBHP 200μM	0.786
TBHP	2nd	1	TBHP 200μM	0.7904
TBHP	2nd	2	TBHP 200μM	0.69712
TBHP	2nd	3	TBHP 200μM	0.717
TBHP	2nd	4	TBHP 200μM	0.6206
TBHP	3rd	1	TBHP 200μM	0.8269
TBHP	3rd	2	TBHP 200μM	0.92943
TBHP	3rd	3	TBHP 200μM	0.9365
TBHP	3rd	4	TBHP 200μM	0.7664
TBHP	1st	1	TBHP 300μM	0.7101
TBHP	1st	2	TBHP 300μM	0.7229
TBHP	1st	3	TBHP 300μM	0.62942
TBHP	1st	4	TBHP 300μM	0.8359
TBHP	2nd	1	TBHP 300μM	0.7973
TBHP	2nd	2	TBHP 300μM	0.75243
TBHP	2nd	3	TBHP 300μM	0.666
TBHP	2nd	4	TBHP 300μM	0.7682
TBHP	3rd	1	TBHP 300μM	0.794
TBHP	3rd	2	TBHP 300μM	0.9028
TBHP	3rd	3	TBHP 300μM	0.6991
TBHP	3rd	4	TBHP 300μM	0.7126
TBHP	1st	1	TBHP 400μM	0.84177
TBHP	1st	2	TBHP 400μM	0.5613
TBHP	1st	3	TBHP 400μM	0.66216
TBHP	1st	4	TBHP 400μM	0.5755
TBHP	2nd	1	TBHP 400μM	0.588
TBHP	2nd	2	TBHP 400μM	0.7938
TBHP	2nd	3	TBHP 400μM	0.60153
TBHP	2nd	4	TBHP 400μM	0.6075
TBHP	3rd	1	TBHP 400μM	0.7099
TBHP	3rd	2	TBHP 400μM	0.7354
TBHP	3rd	3	TBHP 400μM	0.73371
TBHP	3rd	4	TBHP 400μM	0.7519
TBHP	1st	1	TBHP 500μM	0.76353
TBHP	1st	2	TBHP 500μM	0.47451
TBHP	1st	3	TBHP 500μM	0.5838
TBHP	1st	4	TBHP 500μM	0.4968
TBHP	2nd	1	TBHP 500μM	0.5213
TBHP	2nd	2	TBHP 500μM	0.72741
TBHP	2nd	3	TBHP 500μM	0.5303
TBHP	2nd	4	TBHP 500μM	0.5406
TBHP	3rd	1	TBHP 500μM	0.651
TBHP	3rd	2	TBHP 500μM	0.4991
TBHP	3rd	3	TBHP 500μM	0.76313
TBHP	3rd	4	TBHP 500μM	0.6647
TBHP	1st	1	TBHP 600μM	0.5296
TBHP	1st	2	TBHP 600μM	0.4329
TBHP	1st	3	TBHP 600μM	0.50412
TBHP	1st	4	TBHP 600μM	0.642
TBHP	2nd	1	TBHP 600μM	0.4557
TBHP	2nd	2	TBHP 600μM	0.5644
TBHP	2nd	3	TBHP 600μM	0.56562
TBHP	2nd	4	TBHP 600μM	0.4689
TBHP	3rd	1	TBHP 600μM	0.4795
TBHP	3rd	2	TBHP 600μM	0.6795
TBHP	3rd	3	TBHP 600μM	0.5891
TBHP	3rd	4	TBHP 600μM	0.5197
TBHP	1st	1	TBHP 700μM	0.4832
TBHP	1st	2	TBHP 700μM	0.53882
TBHP	1st	3	TBHP 700μM	0.3943
TBHP	1st	4	TBHP 700μM	0.4408
TBHP	2nd	1	TBHP 700μM	0.54822
TBHP	2nd	2	TBHP 700μM	0.48421
TBHP	2nd	3	TBHP 700μM	0.5089
TBHP	2nd	4	TBHP 700μM	0.47132
TBHP	3rd	1	TBHP 700μM	0.5812
TBHP	3rd	2	TBHP 700μM	0.43954
TBHP	3rd	3	TBHP 700μM	0.5028
TBHP	3rd	4	TBHP 700μM	0.3934
TBHP	1st	1	TBHP 800μM	0.3992
TBHP	1st	2	TBHP 800μM	0.44521
TBHP	1st	3	TBHP 800μM	0.394
TBHP	1st	4	TBHP 800μM	0.3835
TBHP	2nd	1	TBHP 800μM	0.3987
TBHP	2nd	2	TBHP 800μM	0.40941
TBHP	2nd	3	TBHP 800μM	0.464
TBHP	2nd	4	TBHP 800μM	0.47132
TBHP	3rd	1	TBHP 800μM	0.3673
TBHP	3rd	2	TBHP 800μM	0.4037
TBHP	3rd	3	TBHP 800μM	0.38343
TBHP	3rd	4	TBHP 800μM	0.3973

## Sheet: CCK8_Per_experiment_mean
Sheet	Condition	Experiment	mean_viability	n_wells
MET	Ctrl	1st	100	4
MET	Ctrl	2nd	100	4
MET	Ctrl	3rd	100	4
MET	MET 0.5mM	1st	105.566	4
MET	MET 0.5mM	2nd	96.7226	4
MET	MET 0.5mM	3rd	92.783	4
MET	MET 1.0mM	1st	100.779	4
MET	MET 1.0mM	2nd	98.7875	4
MET	MET 1.0mM	3rd	89.9239	4
MET	MET 1.5mM	1st	100.531	4
MET	MET 1.5mM	2nd	88.2244	4
MET	MET 1.5mM	3rd	87.6682	4
MET	MET 2.0mM	1st	103.77	4
MET	MET 2.0mM	2nd	90.3048	4
MET	MET 2.0mM	3rd	90.6583	4
MET	MET 2.5mM	1st	94.8998	4
MET	MET 2.5mM	2nd	86.9581	4
MET	MET 2.5mM	3rd	94.5121	4
MET	MET 3.0mM	1st	87.846	4
MET	MET 3.0mM	2nd	92.1389	4
MET	MET 3.0mM	3rd	85.1679	4
MET	MET 3.5mM	1st	85.1956	4
MET	MET 3.5mM	2nd	82.4978	4
MET	MET 3.5mM	3rd	85.3971	4
MET	MET 4.0mM	1st	82.1691	4
MET	MET 4.0mM	2nd	84.1484	4
MET	MET 4.0mM	3rd	86.1701	4
MET_TBHP_500uM	Ctrl	1st	100	4
MET_TBHP_500uM	Ctrl	2nd	100	4
MET_TBHP_500uM	Ctrl	3rd	100	4
MET_TBHP_500uM	MET+500μM TBHP 0.5mM	1st	74.1292	4
MET_TBHP_500uM	MET+500μM TBHP 0.5mM	2nd	71.2978	4
MET_TBHP_500uM	MET+500μM TBHP 0.5mM	3rd	77.6268	4
MET_TBHP_500uM	MET+500μM TBHP 0mM	1st	55.0852	4
MET_TBHP_500uM	MET+500μM TBHP 0mM	2nd	54.8125	4
MET_TBHP_500uM	MET+500μM TBHP 0mM	3rd	47.6751	4
MET_TBHP_500uM	MET+500μM TBHP 1.0mM	1st	70.7889	4
MET_TBHP_500uM	MET+500μM TBHP 1.0mM	2nd	68.8651	4
MET_TBHP_500uM	MET+500μM TBHP 1.0mM	3rd	74.1438	4
MET_TBHP_500uM	MET+500μM TBHP 1.5mM	1st	66.4098	4
MET_TBHP_500uM	MET+500μM TBHP 1.5mM	2nd	63.9591	4
MET_TBHP_500uM	MET+500μM TBHP 1.5mM	3rd	59.6317	4
MET_TBHP_500uM	MET+500μM TBHP 2.0mM	1st	64.5801	4
MET_TBHP_500uM	MET+500μM TBHP 2.0mM	2nd	58.9796	4
MET_TBHP_500uM	MET+500μM TBHP 2.0mM	3rd	62.6041	4
TBHP	Ctrl	1st	100	4
TBHP	Ctrl	2nd	100	4
TBHP	Ctrl	3rd	100	4
TBHP	TBHP 100μM	1st	68.0317	4
TBHP	TBHP 100μM	2nd	78.1477	4
TBHP	TBHP 100μM	3rd	82.6654	4
TBHP	TBHP 200μM	1st	67.5863	4
TBHP	TBHP 200μM	2nd	62.1211	4
TBHP	TBHP 200μM	3rd	77.9516	4
TBHP	TBHP 300μM	1st	60.1727	4
TBHP	TBHP 300μM	2nd	66.8812	4
TBHP	TBHP 300μM	3rd	67.8639	4
TBHP	TBHP 400μM	1st	53.0376	4
TBHP	TBHP 400μM	2nd	55.0985	4
TBHP	TBHP 400μM	3rd	62.7561	4
TBHP	TBHP 500μM	1st	44.1157	4
TBHP	TBHP 500μM	2nd	46.9691	4
TBHP	TBHP 500μM	3rd	52.6037	4
TBHP	TBHP 600μM	1st	38.2982	4
TBHP	TBHP 600μM	2nd	39.0263	4
TBHP	TBHP 600μM	3rd	43.6837	4
TBHP	TBHP 700μM	1st	31.3317	4
TBHP	TBHP 700μM	2nd	37.7683	4
TBHP	TBHP 700μM	3rd	33.5923	4
TBHP	TBHP 800μM	1st	24.8165	4
TBHP	TBHP 800μM	2nd	29.6988	4
TBHP	TBHP 800μM	3rd	23.0881	4

## Sheet: CCK8_Summary_mean_SD
Sheet	Condition	mean	sd	n_experiments	mean_n_wells
MET	Ctrl	100	1.00486e-14	3	4
MET	MET 0.5mM	98.3573	6.54661	3	4
MET	MET 1.0mM	96.4967	5.77858	3	4
MET	MET 1.5mM	92.1412	7.27111	3	4
MET	MET 2.0mM	94.9111	7.67425	3	4
MET	MET 2.5mM	92.1233	4.47741	3	4
MET	MET 3.0mM	88.3843	3.51653	3	4
MET	MET 3.5mM	84.3635	1.61887	3	4
MET	MET 4.0mM	84.1625	2.00055	3	4
MET_TBHP_500uM	Ctrl	100	1.42109e-14	3	4
MET_TBHP_500uM	MET+500μM TBHP 0.5mM	74.3513	3.17032	3	4
MET_TBHP_500uM	MET+500μM TBHP 0mM	52.5243	4.20174	3	4
MET_TBHP_500uM	MET+500μM TBHP 1.0mM	71.2659	2.67148	3	4
MET_TBHP_500uM	MET+500μM TBHP 1.5mM	63.3335	3.43209	3	4
MET_TBHP_500uM	MET+500μM TBHP 2.0mM	62.0546	2.84036	3	4
TBHP	Ctrl	100	0	3	4
TBHP	TBHP 100μM	76.2816	7.49321	3	4
TBHP	TBHP 200μM	69.2197	8.04069	3	4
TBHP	TBHP 300μM	64.9726	4.18576	3	4
TBHP	TBHP 400μM	56.9641	5.1208	3	4
TBHP	TBHP 500μM	47.8962	4.31925	3	4
TBHP	TBHP 600μM	40.3361	2.92189	3	4
TBHP	TBHP 700μM	34.2308	3.26545	3	4
TBHP	TBHP 800μM	25.8678	3.42846	3	4

## Sheet: BiochemKits_raw_values
Assay	Assay.1	block_id	condition_set	Condition	experiment	tech_rep	value
MDA	MDA	MDA_block1	Ctrl; TBHP; MET	Ctrl	test1	1	3.02532
MDA	MDA	MDA_block1	Ctrl; TBHP; MET	Ctrl	test1	2	3.46203
MDA	MDA	MDA_block1	Ctrl; TBHP; MET	Ctrl	test1	3	3.60759
MDA	MDA	MDA_block1	Ctrl; TBHP; MET	Ctrl	test1	4	3.59494
MDA	MDA	MDA_block1	Ctrl; TBHP; MET	Ctrl	test1	5	3.72785
MDA	MDA	MDA_block1	Ctrl; TBHP; MET	Ctrl	test2	1	3.43671
MDA	MDA	MDA_block1	Ctrl; TBHP; MET	Ctrl	test2	2	3.62658
MDA	MDA	MDA_block1	Ctrl; TBHP; MET	Ctrl	test2	3	3.77215
MDA	MDA	MDA_block1	Ctrl; TBHP; MET	Ctrl	test2	4	3.52532
MDA	MDA	MDA_block1	Ctrl; TBHP; MET	Ctrl	test2	5	3.46835
MDA	MDA	MDA_block1	Ctrl; TBHP; MET	Ctrl	test3	1	3.67722
MDA	MDA	MDA_block1	Ctrl; TBHP; MET	Ctrl	test3	2	4.10127
MDA	MDA	MDA_block1	Ctrl; TBHP; MET	Ctrl	test3	3	4.37975
MDA	MDA	MDA_block1	Ctrl; TBHP; MET	Ctrl	test3	4	4.16456
MDA	MDA	MDA_block1	Ctrl; TBHP; MET	Ctrl	test3	5	4.01899
MDA	MDA	MDA_block1	Ctrl; TBHP; MET	TBHP	test1	1	13.2089
MDA	MDA	MDA_block1	Ctrl; TBHP; MET	TBHP	test1	2	10.9557
MDA	MDA	MDA_block1	Ctrl; TBHP; MET	TBHP	test1	3	12.4114
MDA	MDA	MDA_block1	Ctrl; TBHP; MET	TBHP	test1	4	12.9241
MDA	MDA	MDA_block1	Ctrl; TBHP; MET	TBHP	test1	5	12.4557
MDA	MDA	MDA_block1	Ctrl; TBHP; MET	TBHP	test2	1	13.3101
MDA	MDA	MDA_block1	Ctrl; TBHP; MET	TBHP	test2	2	12.6139
MDA	MDA	MDA_block1	Ctrl; TBHP; MET	TBHP	test2	3	14.3924
MDA	MDA	MDA_block1	Ctrl; TBHP; MET	TBHP	test2	4	13.2722
MDA	MDA	MDA_block1	Ctrl; TBHP; MET	TBHP	test2	5	16.4051
MDA	MDA	MDA_block1	Ctrl; TBHP; MET	TBHP	test3	1	14.6582
MDA	MDA	MDA_block1	Ctrl; TBHP; MET	TBHP	test3	2	16.8228
MDA	MDA	MDA_block1	Ctrl; TBHP; MET	TBHP	test3	3	14.3671
MDA	MDA	MDA_block1	Ctrl; TBHP; MET	TBHP	test3	4	17.2911
MDA	MDA	MDA_block1	Ctrl; TBHP; MET	TBHP	test3	5	14
MDA	MDA	MDA_block1	Ctrl; TBHP; MET	MET	test1	1	8.20886
MDA	MDA	MDA_block1	Ctrl; TBHP; MET	MET	test1	2	9.68987
MDA	MDA	MDA_block1	Ctrl; TBHP; MET	MET	test1	3	7.57595
MDA	MDA	MDA_block1	Ctrl; TBHP; MET	MET	test1	4	9.13291
MDA	MDA	MDA_block1	Ctrl; TBHP; MET	MET	test1	5	10.1772
MDA	MDA	MDA_block1	Ctrl; TBHP; MET	MET	test2	1	8.20886
MDA	MDA	MDA_block1	Ctrl; TBHP; MET	MET	test2	2	8.90506
MDA	MDA	MDA_block1	Ctrl; TBHP; MET	MET	test2	3	11.6582
MDA	MDA	MDA_block1	Ctrl; TBHP; MET	MET	test2	4	11.4304
MDA	MDA	MDA_block1	Ctrl; TBHP; MET	MET	test2	5	12.0696
MDA	MDA	MDA_block1	Ctrl; TBHP; MET	MET	test3	1	10.7405
MDA	MDA	MDA_block1	Ctrl; TBHP; MET	MET	test3	2	10.7658
MDA	MDA	MDA_block1	Ctrl; TBHP; MET	MET	test3	3	12.0759
MDA	MDA	MDA_block1	Ctrl; TBHP; MET	MET	test3	4	11.8987
MDA	MDA	MDA_block1	Ctrl; TBHP; MET	MET	test3	5	10.1329
MDA	MDA	MDA_block3	Ctrl; TBHP; MET; 3-MA	Ctrl	test1	1	2.01242
MDA	MDA	MDA_block3	Ctrl; TBHP; MET; 3-MA	Ctrl	test1	2	2.62112
MDA	MDA	MDA_block3	Ctrl; TBHP; MET; 3-MA	Ctrl	test1	3	2.07329
MDA	MDA	MDA_block3	Ctrl; TBHP; MET; 3-MA	Ctrl	test1	4	2.31118
MDA	MDA	MDA_block3	Ctrl; TBHP; MET; 3-MA	Ctrl	test1	5	2.74783
MDA	MDA	MDA_block3	Ctrl; TBHP; MET; 3-MA	Ctrl	test2	1	2.76025
MDA	MDA	MDA_block3	Ctrl; TBHP; MET; 3-MA	Ctrl	test2	2	3.18012
MDA	MDA	MDA_block3	Ctrl; TBHP; MET; 3-MA	Ctrl	test2	3	2.21242
MDA	MDA	MDA_block3	Ctrl; TBHP; MET; 3-MA	Ctrl	test2	4	2.35093
MDA	MDA	MDA_block3	Ctrl; TBHP; MET; 3-MA	Ctrl	test2	5	2.62112
MDA	MDA	MDA_block3	Ctrl; TBHP; MET; 3-MA	Ctrl	test3	1	3.0559
MDA	MDA	MDA_block3	Ctrl; TBHP; MET; 3-MA	Ctrl	test3	2	2.88075
MDA	MDA	MDA_block3	Ctrl; TBHP; MET; 3-MA	Ctrl	test3	3	3.99627
MDA	MDA	MDA_block3	Ctrl; TBHP; MET; 3-MA	Ctrl	test3	4	2.62112
MDA	MDA	MDA_block3	Ctrl; TBHP; MET; 3-MA	Ctrl	test3	5	3.03913
MDA	MDA	MDA_block3	Ctrl; TBHP; MET; 3-MA	TBHP	test1	1	14.0559
MDA	MDA	MDA_block3	Ctrl; TBHP; MET; 3-MA	TBHP	test1	2	11.5714
MDA	MDA	MDA_block3	Ctrl; TBHP; MET; 3-MA	TBHP	test1	3	12.2795
MDA	MDA	MDA_block3	Ctrl; TBHP; MET; 3-MA	TBHP	test1	4	14.3727
MDA	MDA	MDA_block3	Ctrl; TBHP; MET; 3-MA	TBHP	test1	5	13.8696
MDA	MDA	MDA_block3	Ctrl; TBHP; MET; 3-MA	TBHP	test2	1	12.5093
MDA	MDA	MDA_block3	Ctrl; TBHP; MET; 3-MA	TBHP	test2	2	11.9255
MDA	MDA	MDA_block3	Ctrl; TBHP; MET; 3-MA	TBHP	test2	3	12.2919
MDA	MDA	MDA_block3	Ctrl; TBHP; MET; 3-MA	TBHP	test2	4	8.83851
MDA	MDA	MDA_block3	Ctrl; TBHP; MET; 3-MA	TBHP	test2	5	12.9689
MDA	MDA	MDA_block3	Ctrl; TBHP; MET; 3-MA	TBHP	test3	1	13.8137
MDA	MDA	MDA_block3	Ctrl; TBHP; MET; 3-MA	TBHP	test3	2	13.5342
MDA	MDA	MDA_block3	Ctrl; TBHP; MET; 3-MA	TBHP	test3	3	11.7702
MDA	MDA	MDA_block3	Ctrl; TBHP; MET; 3-MA	TBHP	test3	4	12.2671
MDA	MDA	MDA_block3	Ctrl; TBHP; MET; 3-MA	TBHP	test3	5	12.7826
MDA	MDA	MDA_block3	Ctrl; TBHP; MET; 3-MA	MET	test1	1	6.67081
MDA	MDA	MDA_block3	Ctrl; TBHP; MET; 3-MA	MET	test1	2	8.89441
MDA	MDA	MDA_block3	Ctrl; TBHP; MET; 3-MA	MET	test1	3	9.51553
MDA	MDA	MDA_block3	Ctrl; TBHP; MET; 3-MA	MET	test1	4	6.63354
MDA	MDA	MDA_block3	Ctrl; TBHP; MET; 3-MA	MET	test1	5	11.5714
MDA	MDA	MDA_block3	Ctrl; TBHP; MET; 3-MA	MET	test2	1	8.03727
MDA	MDA	MDA_block3	Ctrl; TBHP; MET; 3-MA	MET	test2	2	6.7205
MDA	MDA	MDA_block3	Ctrl; TBHP; MET; 3-MA	MET	test2	3	8.67081
MDA	MDA	MDA_block3	Ctrl; TBHP; MET; 3-MA	MET	test2	4	10.3106
MDA	MDA	MDA_block3	Ctrl; TBHP; MET; 3-MA	MET	test2	5	12.913
MDA	MDA	MDA_block3	Ctrl; TBHP; MET; 3-MA	MET	test3	1	9.12422
MDA	MDA	MDA_block3	Ctrl; TBHP; MET; 3-MA	MET	test3	2	8.91304
MDA	MDA	MDA_block3	Ctrl; TBHP; MET; 3-MA	MET	test3	3	9.09317
MDA	MDA	MDA_block3	Ctrl; TBHP; MET; 3-MA	MET	test3	4	10.3354
MDA	MDA	MDA_block3	Ctrl; TBHP; MET; 3-MA	MET	test3	5	9.44099
MDA	MDA	MDA_block3	Ctrl; TBHP; MET; 3-MA	3-MA	test1	1	11.6273
MDA	MDA	MDA_block3	Ctrl; TBHP; MET; 3-MA	3-MA	test1	2	9.76398
MDA	MDA	MDA_block3	Ctrl; TBHP; MET; 3-MA	3-MA	test1	3	10.3602
MDA	MDA	MDA_block3	Ctrl; TBHP; MET; 3-MA	3-MA	test1	4	9.45342
MDA	MDA	MDA_block3	Ctrl; TBHP; MET; 3-MA	3-MA	test1	5	10.1739
MDA	MDA	MDA_block3	Ctrl; TBHP; MET; 3-MA	3-MA	test2	1	10.1677
MDA	MDA	MDA_block3	Ctrl; TBHP; MET; 3-MA	3-MA	test2	2	11.1366
MDA	MDA	MDA_block3	Ctrl; TBHP; MET; 3-MA	3-MA	test2	3	11.6894
MDA	MDA	MDA_block3	Ctrl; TBHP; MET; 3-MA	3-MA	test2	4	10.528
MDA	MDA	MDA_block3	Ctrl; TBHP; MET; 3-MA	3-MA	test2	5	12.2609
MDA	MDA	MDA_block3	Ctrl; TBHP; MET; 3-MA	3-MA	test3	1	10.8323
MDA	MDA	MDA_block3	Ctrl; TBHP; MET; 3-MA	3-MA	test3	2	10.4783
MDA	MDA	MDA_block3	Ctrl; TBHP; MET; 3-MA	3-MA	test3	3	9.24224
MDA	MDA	MDA_block3	Ctrl; TBHP; MET; 3-MA	3-MA	test3	4	11.4161
MDA	MDA	MDA_block3	Ctrl; TBHP; MET; 3-MA	3-MA	test3	5	12.9627
MDA	MDA	MDA_block5	Ctrl; TBHP; MET; Ex527	Ctrl	test1	1	1.62431
MDA	MDA	MDA_block5	Ctrl; TBHP; MET; Ex527	Ctrl	test1	2	1.75972
MDA	MDA	MDA_block5	Ctrl; TBHP; MET; Ex527	Ctrl	test1	3	1.55556
MDA	MDA	MDA_block5	Ctrl; TBHP; MET; Ex527	Ctrl	test1	4	1.62639
MDA	MDA	MDA_block5	Ctrl; TBHP; MET; Ex527	Ctrl	test1	5	2.29167
MDA	MDA	MDA_block5	Ctrl; TBHP; MET; Ex527	Ctrl	test2	1	2.41667
MDA	MDA	MDA_block5	Ctrl; TBHP; MET; Ex527	Ctrl	test2	2	2.68056
MDA	MDA	MDA_block5	Ctrl; TBHP; MET; Ex527	Ctrl	test2	3	2.18194
MDA	MDA	MDA_block5	Ctrl; TBHP; MET; Ex527	Ctrl	test2	4	2.22222
MDA	MDA	MDA_block5	Ctrl; TBHP; MET; Ex527	Ctrl	test2	5	2.21528
MDA	MDA	MDA_block5	Ctrl; TBHP; MET; Ex527	Ctrl	test3	1	2.3125
MDA	MDA	MDA_block5	Ctrl; TBHP; MET; Ex527	Ctrl	test3	2	2.47222
MDA	MDA	MDA_block5	Ctrl; TBHP; MET; Ex527	Ctrl	test3	3	3.16667
MDA	MDA	MDA_block5	Ctrl; TBHP; MET; Ex527	Ctrl	test3	4	2.29167
MDA	MDA	MDA_block5	Ctrl; TBHP; MET; Ex527	Ctrl	test3	5	2.69444
MDA	MDA	MDA_block5	Ctrl; TBHP; MET; Ex527	TBHP	test1	1	12.8542
MDA	MDA	MDA_block5	Ctrl; TBHP; MET; Ex527	TBHP	test1	2	13.7083
MDA	MDA	MDA_block5	Ctrl; TBHP; MET; Ex527	TBHP	test1	3	15.3056
MDA	MDA	MDA_block5	Ctrl; TBHP; MET; Ex527	TBHP	test1	4	16.3056
MDA	MDA	MDA_block5	Ctrl; TBHP; MET; Ex527	TBHP	test1	5	12.2708
MDA	MDA	MDA_block5	Ctrl; TBHP; MET; Ex527	TBHP	test2	1	12.1806
MDA	MDA	MDA_block5	Ctrl; TBHP; MET; Ex527	TBHP	test2	2	13.7778
MDA	MDA	MDA_block5	Ctrl; TBHP; MET; Ex527	TBHP	test2	3	11.5208
MDA	MDA	MDA_block5	Ctrl; TBHP; MET; Ex527	TBHP	test2	4	9.73611
MDA	MDA	MDA_block5	Ctrl; TBHP; MET; Ex527	TBHP	test2	5	12.2083
MDA	MDA	MDA_block5	Ctrl; TBHP; MET; Ex527	TBHP	test3	1	12.8958
MDA	MDA	MDA_block5	Ctrl; TBHP; MET; Ex527	TBHP	test3	2	12.4028
MDA	MDA	MDA_block5	Ctrl; TBHP; MET; Ex527	TBHP	test3	3	11.7153
MDA	MDA	MDA_block5	Ctrl; TBHP; MET; Ex527	TBHP	test3	4	12.4931
MDA	MDA	MDA_block5	Ctrl; TBHP; MET; Ex527	TBHP	test3	5	13.1667
MDA	MDA	MDA_block5	Ctrl; TBHP; MET; Ex527	MET	test1	1	9.05556
MDA	MDA	MDA_block5	Ctrl; TBHP; MET; Ex527	MET	test1	2	10.5069
MDA	MDA	MDA_block5	Ctrl; TBHP; MET; Ex527	MET	test1	3	9.76389
MDA	MDA	MDA_block5	Ctrl; TBHP; MET; Ex527	MET	test1	4	8.36111
MDA	MDA	MDA_block5	Ctrl; TBHP; MET; Ex527	MET	test1	5	10.4375
MDA	MDA	MDA_block5	Ctrl; TBHP; MET; Ex527	MET	test2	1	8.875
MDA	MDA	MDA_block5	Ctrl; TBHP; MET; Ex527	MET	test2	2	8.46528
MDA	MDA	MDA_block5	Ctrl; TBHP; MET; Ex527	MET	test2	3	10.0764
MDA	MDA	MDA_block5	Ctrl; TBHP; MET; Ex527	MET	test2	4	9.04861
MDA	MDA	MDA_block5	Ctrl; TBHP; MET; Ex527	MET	test2	5	12.5208
MDA	MDA	MDA_block5	Ctrl; TBHP; MET; Ex527	MET	test3	1	13.1806
MDA	MDA	MDA_block5	Ctrl; TBHP; MET; Ex527	MET	test3	2	10.4375
MDA	MDA	MDA_block5	Ctrl; TBHP; MET; Ex527	MET	test3	3	8.38889
MDA	MDA	MDA_block5	Ctrl; TBHP; MET; Ex527	MET	test3	4	9.70833
MDA	MDA	MDA_block5	Ctrl; TBHP; MET; Ex527	MET	test3	5	12.5208
MDA	MDA	MDA_block5	Ctrl; TBHP; MET; Ex527	Ex527	test1	1	11.5625
MDA	MDA	MDA_block5	Ctrl; TBHP; MET; Ex527	Ex527	test1	2	11.1319
MDA	MDA	MDA_block5	Ctrl; TBHP; MET; Ex527	Ex527	test1	3	9.74306
MDA	MDA	MDA_block5	Ctrl; TBHP; MET; Ex527	Ex527	test1	4	12.5208
MDA	MDA	MDA_block5	Ctrl; TBHP; MET; Ex527	Ex527	test1	5	11.1389
MDA	MDA	MDA_block5	Ctrl; TBHP; MET; Ex527	Ex527	test2	1	9.8125
MDA	MDA	MDA_block5	Ctrl; TBHP; MET; Ex527	Ex527	test2	2	11.8125
MDA	MDA	MDA_block5	Ctrl; TBHP; MET; Ex527	Ex527	test2	3	9.74306
MDA	MDA	MDA_block5	Ctrl; TBHP; MET; Ex527	Ex527	test2	4	13.6458
MDA	MDA	MDA_block5	Ctrl; TBHP; MET; Ex527	Ex527	test2	5	13.3056
MDA	MDA	MDA_block5	Ctrl; TBHP; MET; Ex527	Ex527	test3	1	13.3056
MDA	MDA	MDA_block5	Ctrl; TBHP; MET; Ex527	Ex527	test3	2	11.7014
MDA	MDA	MDA_block5	Ctrl; TBHP; MET; Ex527	Ex527	test3	3	11.1528
MDA	MDA	MDA_block5	Ctrl; TBHP; MET; Ex527	Ex527	test3	4	12.5556
MDA	MDA	MDA_block5	Ctrl; TBHP; MET; Ex527	Ex527	test3	5	10.3264
MDA	MDA	MDA_block6	Ctrl; TBHP; MET; 3-MA	Ctrl			1.77153
MDA	MDA	MDA_block6	Ctrl; TBHP; MET; 3-MA	TBHP			14.0889
MDA	MDA	MDA_block6	Ctrl; TBHP; MET; 3-MA	MET			9.625
MDA	MDA	MDA_block6	Ctrl; TBHP; MET; 3-MA	3-MA			11.2194
SOD	SOD	SOD_block1	Ctrl; TBHP; MET	Ctrl			30.9052
SOD	SOD	SOD_block1	Ctrl; TBHP; MET	Ctrl			28.7379
SOD	SOD	SOD_block1	Ctrl; TBHP; MET	Ctrl			29.5589
SOD	SOD	SOD_block1	Ctrl; TBHP; MET	Ctrl			28.8932
SOD	SOD	SOD_block1	Ctrl; TBHP; MET	Ctrl			31.0088
SOD	SOD	SOD_block1	Ctrl; TBHP; MET	Ctrl			29.8208
SOD	SOD	SOD_block1	Ctrl; TBHP; MET	TBHP			22.2432
SOD	SOD	SOD_block1	Ctrl; TBHP; MET	TBHP			20.0758
SOD	SOD	SOD_block1	Ctrl; TBHP; MET	TBHP			19.3509
SOD	SOD	SOD_block1	Ctrl; TBHP; MET	TBHP			20.1276
SOD	SOD	SOD_block1	Ctrl; TBHP; MET	TBHP			20.9857
SOD	SOD	SOD_block1	Ctrl; TBHP; MET	TBHP			20.5566
SOD	SOD	SOD_block1	Ctrl; TBHP; MET	MET			25.6179
SOD	SOD	SOD_block1	Ctrl; TBHP; MET	MET			29.2534
SOD	SOD	SOD_block1	Ctrl; TBHP; MET	MET			25.8752
SOD	SOD	SOD_block1	Ctrl; TBHP; MET	MET			28.5307
SOD	SOD	SOD_block1	Ctrl; TBHP; MET	MET			27.5691
SOD	SOD	SOD_block1	Ctrl; TBHP; MET	MET			27.3693
SOD	SOD	SOD_block2	Ctrl; TBHP; MET; 3-MA	Ctrl			30.0231
SOD	SOD	SOD_block2	Ctrl; TBHP; MET; 3-MA	Ctrl			30.7779
SOD	SOD	SOD_block2	Ctrl; TBHP; MET; 3-MA	Ctrl			29.484
SOD	SOD	SOD_block2	Ctrl; TBHP; MET; 3-MA	Ctrl			29.3222
SOD	SOD	SOD_block2	Ctrl; TBHP; MET; 3-MA	Ctrl			29.6534
SOD	SOD	SOD_block2	Ctrl; TBHP; MET; 3-MA	Ctrl			29.8521
SOD	SOD	SOD_block2	Ctrl; TBHP; MET; 3-MA	TBHP			22.991
SOD	SOD	SOD_block2	Ctrl; TBHP; MET; 3-MA	TBHP			21.4506
SOD	SOD	SOD_block2	Ctrl; TBHP; MET; 3-MA	TBHP			20.7497
SOD	SOD	SOD_block2	Ctrl; TBHP; MET; 3-MA	TBHP			22.267
SOD	SOD	SOD_block2	Ctrl; TBHP; MET; 3-MA	TBHP			22.4827
SOD	SOD	SOD_block2	Ctrl; TBHP; MET; 3-MA	TBHP			21.9882
SOD	SOD	SOD_block2	Ctrl; TBHP; MET; 3-MA	MET			27.1271
SOD	SOD	SOD_block2	Ctrl; TBHP; MET; 3-MA	MET			25.5635
SOD	SOD	SOD_block2	Ctrl; TBHP; MET; 3-MA	MET			24.285
SOD	SOD	SOD_block2	Ctrl; TBHP; MET; 3-MA	MET			25.0552
SOD	SOD	SOD_block2	Ctrl; TBHP; MET; 3-MA	MET			24.0539
SOD	SOD	SOD_block2	Ctrl; TBHP; MET; 3-MA	MET			25.2169
SOD	SOD	SOD_block2	Ctrl; TBHP; MET; 3-MA	3-MA			24.6932
SOD	SOD	SOD_block2	Ctrl; TBHP; MET; 3-MA	3-MA			27.0116
SOD	SOD	SOD_block2	Ctrl; TBHP; MET; 3-MA	3-MA			25.6175
SOD	SOD	SOD_block2	Ctrl; TBHP; MET; 3-MA	3-MA			22.6983
SOD	SOD	SOD_block2	Ctrl; TBHP; MET; 3-MA	3-MA			22.8601
SOD	SOD	SOD_block2	Ctrl; TBHP; MET; 3-MA	3-MA			24.5761
SOD	SOD	SOD_block3	Ctrl; TBHP; MET; Ex527	Ctrl			31.7989
SOD	SOD	SOD_block3	Ctrl; TBHP; MET; Ex527	Ctrl			30.9972
SOD	SOD	SOD_block3	Ctrl; TBHP; MET; Ex527	Ctrl			29.3858
SOD	SOD	SOD_block3	Ctrl; TBHP; MET; Ex527	Ctrl			30.1399
SOD	SOD	SOD_block3	Ctrl; TBHP; MET; Ex527	Ctrl			30.9972
SOD	SOD	SOD_block3	Ctrl; TBHP; MET; Ex527	Ctrl			30.6638
SOD	SOD	SOD_block3	Ctrl; TBHP; MET; Ex527	TBHP			23.9881
SOD	SOD	SOD_block3	Ctrl; TBHP; MET; Ex527	TBHP			21.5512
SOD	SOD	SOD_block3	Ctrl; TBHP; MET; Ex527	TBHP			24.1865
SOD	SOD	SOD_block3	Ctrl; TBHP; MET; Ex527	TBHP			23.1626
SOD	SOD	SOD_block3	Ctrl; TBHP; MET; Ex527	TBHP			23.7277
SOD	SOD	SOD_block3	Ctrl; TBHP; MET; Ex527	TBHP			23.3232
SOD	SOD	SOD_block3	Ctrl; TBHP; MET; Ex527	MET			31.3623
SOD	SOD	SOD_block3	Ctrl; TBHP; MET; Ex527	MET			32.5927
SOD	SOD	SOD_block3	Ctrl; TBHP; MET; Ex527	MET			29.3461
SOD	SOD	SOD_block3	Ctrl; TBHP; MET; Ex527	MET			27.4728
SOD	SOD	SOD_block3	Ctrl; TBHP; MET; Ex527	MET			26.679
SOD	SOD	SOD_block3	Ctrl; TBHP; MET; Ex527	MET			29.4906
SOD	SOD	SOD_block3	Ctrl; TBHP; MET; Ex527	Ex527			27.0521
SOD	SOD	SOD_block3	Ctrl; TBHP; MET; Ex527	Ex527			25.4725
SOD	SOD	SOD_block3	Ctrl; TBHP; MET; Ex527	Ex527			23.4563
SOD	SOD	SOD_block3	Ctrl; TBHP; MET; Ex527	Ex527			23.8849
SOD	SOD	SOD_block3	Ctrl; TBHP; MET; Ex527	Ex527			24.1945
SOD	SOD	SOD_block3	Ctrl; TBHP; MET; Ex527	Ex527			24.812
SOD	SOD	SOD_block4	Ctrl; TBHP; MET	Ctrl			30.9052
SOD	SOD	SOD_block4	Ctrl; TBHP; MET	Ctrl			28.7379
SOD	SOD	SOD_block4	Ctrl; TBHP; MET	Ctrl			29.5589
SOD	SOD	SOD_block4	Ctrl; TBHP; MET	Ctrl			28.8932
SOD	SOD	SOD_block4	Ctrl; TBHP; MET	Ctrl			31.0088
SOD	SOD	SOD_block4	Ctrl; TBHP; MET	Ctrl			29.8208
SOD	SOD	SOD_block4	Ctrl; TBHP; MET	TBHP			22.2432
SOD	SOD	SOD_block4	Ctrl; TBHP; MET	TBHP			20.0758
SOD	SOD	SOD_block4	Ctrl; TBHP; MET	TBHP			19.3509
SOD	SOD	SOD_block4	Ctrl; TBHP; MET	TBHP			20.1276
SOD	SOD	SOD_block4	Ctrl; TBHP; MET	TBHP			20.9857
SOD	SOD	SOD_block4	Ctrl; TBHP; MET	TBHP			20.5566
SOD	SOD	SOD_block4	Ctrl; TBHP; MET	MET			25.6179
SOD	SOD	SOD_block4	Ctrl; TBHP; MET	MET			29.2534
SOD	SOD	SOD_block4	Ctrl; TBHP; MET	MET			25.8752
SOD	SOD	SOD_block4	Ctrl; TBHP; MET	MET			28.5307
SOD	SOD	SOD_block4	Ctrl; TBHP; MET	MET			27.5691
SOD	SOD	SOD_block4	Ctrl; TBHP; MET	MET			27.3693
SOD	SOD	SOD_block5	Ctrl; TBHP; MET; 3-MA	Ctrl			30.0231
SOD	SOD	SOD_block5	Ctrl; TBHP; MET; 3-MA	Ctrl			30.7779
SOD	SOD	SOD_block5	Ctrl; TBHP; MET; 3-MA	Ctrl			29.484
SOD	SOD	SOD_block5	Ctrl; TBHP; MET; 3-MA	Ctrl			29.3222
SOD	SOD	SOD_block5	Ctrl; TBHP; MET; 3-MA	Ctrl			29.6534
SOD	SOD	SOD_block5	Ctrl; TBHP; MET; 3-MA	Ctrl			29.8521
SOD	SOD	SOD_block5	Ctrl; TBHP; MET; 3-MA	TBHP			22.991
SOD	SOD	SOD_block5	Ctrl; TBHP; MET; 3-MA	TBHP			21.4506
SOD	SOD	SOD_block5	Ctrl; TBHP; MET; 3-MA	TBHP			20.7497
SOD	SOD	SOD_block5	Ctrl; TBHP; MET; 3-MA	TBHP			22.267
SOD	SOD	SOD_block5	Ctrl; TBHP; MET; 3-MA	TBHP			22.4827
SOD	SOD	SOD_block5	Ctrl; TBHP; MET; 3-MA	TBHP			21.9882
SOD	SOD	SOD_block5	Ctrl; TBHP; MET; 3-MA	MET			27.1271
SOD	SOD	SOD_block5	Ctrl; TBHP; MET; 3-MA	MET			25.5635
SOD	SOD	SOD_block5	Ctrl; TBHP; MET; 3-MA	MET			24.285
SOD	SOD	SOD_block5	Ctrl; TBHP; MET; 3-MA	MET			25.0552
SOD	SOD	SOD_block5	Ctrl; TBHP; MET; 3-MA	MET			24.0539
SOD	SOD	SOD_block5	Ctrl; TBHP; MET; 3-MA	MET			25.2169
SOD	SOD	SOD_block5	Ctrl; TBHP; MET; 3-MA	3-MA			24.6932
SOD	SOD	SOD_block5	Ctrl; TBHP; MET; 3-MA	3-MA			27.0116
SOD	SOD	SOD_block5	Ctrl; TBHP; MET; 3-MA	3-MA			25.6175
SOD	SOD	SOD_block5	Ctrl; TBHP; MET; 3-MA	3-MA			22.6983
SOD	SOD	SOD_block5	Ctrl; TBHP; MET; 3-MA	3-MA			22.8601
SOD	SOD	SOD_block5	Ctrl; TBHP; MET; 3-MA	3-MA			24.5761
SOD	SOD	SOD_block6	Ctrl; TBHP; MET; Ex527	Ctrl			31.7989
SOD	SOD	SOD_block6	Ctrl; TBHP; MET; Ex527	Ctrl			30.9972
SOD	SOD	SOD_block6	Ctrl; TBHP; MET; Ex527	Ctrl			29.3858
SOD	SOD	SOD_block6	Ctrl; TBHP; MET; Ex527	Ctrl			30.1399
SOD	SOD	SOD_block6	Ctrl; TBHP; MET; Ex527	Ctrl			30.9972
SOD	SOD	SOD_block6	Ctrl; TBHP; MET; Ex527	Ctrl			30.6638
SOD	SOD	SOD_block6	Ctrl; TBHP; MET; Ex527	TBHP			23.9881
SOD	SOD	SOD_block6	Ctrl; TBHP; MET; Ex527	TBHP			21.5512
SOD	SOD	SOD_block6	Ctrl; TBHP; MET; Ex527	TBHP			24.1865
SOD	SOD	SOD_block6	Ctrl; TBHP; MET; Ex527	TBHP			23.1626
SOD	SOD	SOD_block6	Ctrl; TBHP; MET; Ex527	TBHP			23.7277
SOD	SOD	SOD_block6	Ctrl; TBHP; MET; Ex527	TBHP			23.3232
SOD	SOD	SOD_block6	Ctrl; TBHP; MET; Ex527	MET			31.3623
SOD	SOD	SOD_block6	Ctrl; TBHP; MET; Ex527	MET			32.5927
SOD	SOD	SOD_block6	Ctrl; TBHP; MET; Ex527	MET			29.3461
SOD	SOD	SOD_block6	Ctrl; TBHP; MET; Ex527	MET			27.4728
SOD	SOD	SOD_block6	Ctrl; TBHP; MET; Ex527	MET			26.679
SOD	SOD	SOD_block6	Ctrl; TBHP; MET; Ex527	MET			29.4906
SOD	SOD	SOD_block6	Ctrl; TBHP; MET; Ex527	Ex527			27.0521
SOD	SOD	SOD_block6	Ctrl; TBHP; MET; Ex527	Ex527			25.4725
SOD	SOD	SOD_block6	Ctrl; TBHP; MET; Ex527	Ex527			23.4563
SOD	SOD	SOD_block6	Ctrl; TBHP; MET; Ex527	Ex527			23.8849
SOD	SOD	SOD_block6	Ctrl; TBHP; MET; Ex527	Ex527			24.1945
SOD	SOD	SOD_block6	Ctrl; TBHP; MET; Ex527	Ex527			24.812
SOD	SOD	SOD_block7	Ctrl; TBHP; MET	Ctrl			31.3087
SOD	SOD	SOD_block7	Ctrl; TBHP; MET	Ctrl			28.1432
SOD	SOD	SOD_block7	Ctrl; TBHP; MET	Ctrl			26.9357
SOD	SOD	SOD_block7	Ctrl; TBHP; MET	Ctrl			23.6306
SOD	SOD	SOD_block7	Ctrl; TBHP; MET	Ctrl			32.4696
SOD	SOD	SOD_block7	Ctrl; TBHP; MET	Ctrl			28.4976
SOD	SOD	SOD_block7	Ctrl; TBHP; MET	TBHP			23.6718
SOD	SOD	SOD_block7	Ctrl; TBHP; MET	TBHP			24.4519
SOD	SOD	SOD_block7	Ctrl; TBHP; MET	TBHP			16.6373
SOD	SOD	SOD_block7	Ctrl; TBHP; MET	TBHP			17.3499
SOD	SOD	SOD_block7	Ctrl; TBHP; MET	TBHP			18.7581
SOD	SOD	SOD_block7	Ctrl; TBHP; MET	TBHP			20.1738
SOD	SOD	SOD_block7	Ctrl; TBHP; MET	MET			24.9712
SOD	SOD	SOD_block7	Ctrl; TBHP; MET	MET			28.3488
SOD	SOD	SOD_block7	Ctrl; TBHP; MET	MET			23.8572
SOD	SOD	SOD_block7	Ctrl; TBHP; MET	MET			26.3645
SOD	SOD	SOD_block7	Ctrl; TBHP; MET	MET			25.2618
SOD	SOD	SOD_block7	Ctrl; TBHP; MET	MET			25.7607
SOD	SOD	SOD_block8	Ctrl; TBHP; MET; 3-MA	Ctrl			27.1753
SOD	SOD	SOD_block8	Ctrl; TBHP; MET; 3-MA	Ctrl			26.4111
SOD	SOD	SOD_block8	Ctrl; TBHP; MET; 3-MA	Ctrl			28.659
SOD	SOD	SOD_block8	Ctrl; TBHP; MET; 3-MA	Ctrl			28.3549
SOD	SOD	SOD_block8	Ctrl; TBHP; MET; 3-MA	Ctrl			30.2022
SOD	SOD	SOD_block8	Ctrl; TBHP; MET; 3-MA	Ctrl			28.1605
SOD	SOD	SOD_block8	Ctrl; TBHP; MET; 3-MA	TBHP			22.7685
SOD	SOD	SOD_block8	Ctrl; TBHP; MET; 3-MA	TBHP			23.1543
SOD	SOD	SOD_block8	Ctrl; TBHP; MET; 3-MA	TBHP			19.8009
SOD	SOD	SOD_block8	Ctrl; TBHP; MET; 3-MA	TBHP			24.7196
SOD	SOD	SOD_block8	Ctrl; TBHP; MET; 3-MA	TBHP			20.9509
SOD	SOD	SOD_block8	Ctrl; TBHP; MET; 3-MA	TBHP			22.2788
SOD	SOD	SOD_block8	Ctrl; TBHP; MET; 3-MA	MET			28.0433
SOD	SOD	SOD_block8	Ctrl; TBHP; MET; 3-MA	MET			23.5697
SOD	SOD	SOD_block8	Ctrl; TBHP; MET; 3-MA	MET			28.2733
SOD	SOD	SOD_block8	Ctrl; TBHP; MET; 3-MA	MET			29.757
SOD	SOD	SOD_block8	Ctrl; TBHP; MET; 3-MA	MET			28.0507
SOD	SOD	SOD_block8	Ctrl; TBHP; MET; 3-MA	MET			27.5388
SOD	SOD	SOD_block8	Ctrl; TBHP; MET; 3-MA	3-MA			25.1128
SOD	SOD	SOD_block8	Ctrl; TBHP; MET; 3-MA	3-MA			24.9496
SOD	SOD	SOD_block8	Ctrl; TBHP; MET; 3-MA	3-MA			26.7005
SOD	SOD	SOD_block8	Ctrl; TBHP; MET; 3-MA	3-MA			27.5981
SOD	SOD	SOD_block8	Ctrl; TBHP; MET; 3-MA	3-MA			28.6219
SOD	SOD	SOD_block8	Ctrl; TBHP; MET; 3-MA	3-MA			26.5966
SOD	SOD	SOD_block9	Ctrl; TBHP; MET; Ex527	Ctrl			32.0218
SOD	SOD	SOD_block9	Ctrl; TBHP; MET; Ex527	Ctrl			33.1584
SOD	SOD	SOD_block9	Ctrl; TBHP; MET; Ex527	Ctrl			32.9004
SOD	SOD	SOD_block9	Ctrl; TBHP; MET; Ex527	Ctrl			34.3117
SOD	SOD	SOD_block9	Ctrl; TBHP; MET; Ex527	Ctrl			31.2994
SOD	SOD	SOD_block9	Ctrl; TBHP; MET; Ex527	Ctrl			32.7383
SOD	SOD	SOD_block9	Ctrl; TBHP; MET; Ex527	TBHP			22.8664
SOD	SOD	SOD_block9	Ctrl; TBHP; MET; Ex527	TBHP			22.8846
SOD	SOD	SOD_block9	Ctrl; TBHP; MET; Ex527	TBHP			22.1334
SOD	SOD	SOD_block9	Ctrl; TBHP; MET; Ex527	TBHP			22.8922
SOD	SOD	SOD_block9	Ctrl; TBHP; MET; Ex527	TBHP			23.1426
SOD	SOD	SOD_block9	Ctrl; TBHP; MET; Ex527	TBHP			22.7838
SOD	SOD	SOD_block9	Ctrl; TBHP; MET; Ex527	MET			29.5694
SOD	SOD	SOD_block9	Ctrl; TBHP; MET; Ex527	MET			28.803
SOD	SOD	SOD_block9	Ctrl; TBHP; MET; Ex527	MET			29.9108
SOD	SOD	SOD_block9	Ctrl; TBHP; MET; Ex527	MET			29.1824
SOD	SOD	SOD_block9	Ctrl; TBHP; MET; Ex527	MET			30.0778
SOD	SOD	SOD_block9	Ctrl; TBHP; MET; Ex527	MET			29.5087
SOD	SOD	SOD_block9	Ctrl; TBHP; MET; Ex527	Ex527			21.2684
SOD	SOD	SOD_block9	Ctrl; TBHP; MET; Ex527	Ex527			22.0044
SOD	SOD	SOD_block9	Ctrl; TBHP; MET; Ex527	Ex527			21.2381
SOD	SOD	SOD_block9	Ctrl; TBHP; MET; Ex527	Ex527			21.4885
SOD	SOD	SOD_block9	Ctrl; TBHP; MET; Ex527	Ex527			21.2457
SOD	SOD	SOD_block9	Ctrl; TBHP; MET; Ex527	Ex527			21.449
SOD	SOD	SOD_block10	Ctrl; TBHP; MET	Ctrl			31.3087
SOD	SOD	SOD_block10	Ctrl; TBHP; MET	Ctrl			28.1432
SOD	SOD	SOD_block10	Ctrl; TBHP; MET	Ctrl			26.9357
SOD	SOD	SOD_block10	Ctrl; TBHP; MET	Ctrl			23.6306
SOD	SOD	SOD_block10	Ctrl; TBHP; MET	Ctrl			32.4696
SOD	SOD	SOD_block10	Ctrl; TBHP; MET	Ctrl			28.4976
SOD	SOD	SOD_block10	Ctrl; TBHP; MET	TBHP			23.6718
SOD	SOD	SOD_block10	Ctrl; TBHP; MET	TBHP			24.4519
SOD	SOD	SOD_block10	Ctrl; TBHP; MET	TBHP			16.6373
SOD	SOD	SOD_block10	Ctrl; TBHP; MET	TBHP			17.3499
SOD	SOD	SOD_block10	Ctrl; TBHP; MET	TBHP			18.7581
SOD	SOD	SOD_block10	Ctrl; TBHP; MET	TBHP			20.1738
SOD	SOD	SOD_block10	Ctrl; TBHP; MET	MET			24.9712
SOD	SOD	SOD_block10	Ctrl; TBHP; MET	MET			28.3488
SOD	SOD	SOD_block10	Ctrl; TBHP; MET	MET			23.8572
SOD	SOD	SOD_block10	Ctrl; TBHP; MET	MET			26.3645
SOD	SOD	SOD_block10	Ctrl; TBHP; MET	MET			25.2618
SOD	SOD	SOD_block10	Ctrl; TBHP; MET	MET			25.7607
SOD	SOD	SOD_block11	Ctrl; TBHP; MET; 3-MA	Ctrl			27.1753
SOD	SOD	SOD_block11	Ctrl; TBHP; MET; 3-MA	Ctrl			26.4111
SOD	SOD	SOD_block11	Ctrl; TBHP; MET; 3-MA	Ctrl			28.659
SOD	SOD	SOD_block11	Ctrl; TBHP; MET; 3-MA	Ctrl			28.3549
SOD	SOD	SOD_block11	Ctrl; TBHP; MET; 3-MA	Ctrl			30.2022
SOD	SOD	SOD_block11	Ctrl; TBHP; MET; 3-MA	Ctrl			28.1605
SOD	SOD	SOD_block11	Ctrl; TBHP; MET; 3-MA	TBHP			22.7685
SOD	SOD	SOD_block11	Ctrl; TBHP; MET; 3-MA	TBHP			23.1543
SOD	SOD	SOD_block11	Ctrl; TBHP; MET; 3-MA	TBHP			19.8009
SOD	SOD	SOD_block11	Ctrl; TBHP; MET; 3-MA	TBHP			24.7196
SOD	SOD	SOD_block11	Ctrl; TBHP; MET; 3-MA	TBHP			20.9509
SOD	SOD	SOD_block11	Ctrl; TBHP; MET; 3-MA	TBHP			22.2788
SOD	SOD	SOD_block11	Ctrl; TBHP; MET; 3-MA	MET			28.0433
SOD	SOD	SOD_block11	Ctrl; TBHP; MET; 3-MA	MET			23.5697
SOD	SOD	SOD_block11	Ctrl; TBHP; MET; 3-MA	MET			28.2733
SOD	SOD	SOD_block11	Ctrl; TBHP; MET; 3-MA	MET			29.757
SOD	SOD	SOD_block11	Ctrl; TBHP; MET; 3-MA	MET			28.0507
SOD	SOD	SOD_block11	Ctrl; TBHP; MET; 3-MA	MET			27.5388
SOD	SOD	SOD_block11	Ctrl; TBHP; MET; 3-MA	3-MA			25.1128
SOD	SOD	SOD_block11	Ctrl; TBHP; MET; 3-MA	3-MA			24.9496
SOD	SOD	SOD_block11	Ctrl; TBHP; MET; 3-MA	3-MA			26.7005
SOD	SOD	SOD_block11	Ctrl; TBHP; MET; 3-MA	3-MA			27.5981
SOD	SOD	SOD_block11	Ctrl; TBHP; MET; 3-MA	3-MA			28.6219
SOD	SOD	SOD_block11	Ctrl; TBHP; MET; 3-MA	3-MA			26.5966
SOD	SOD	SOD_block12	Ctrl; TBHP; MET; Ex527	Ctrl			32.0218
SOD	SOD	SOD_block12	Ctrl; TBHP; MET; Ex527	Ctrl			33.1584
SOD	SOD	SOD_block12	Ctrl; TBHP; MET; Ex527	Ctrl			32.9004
SOD	SOD	SOD_block12	Ctrl; TBHP; MET; Ex527	Ctrl			34.3117
SOD	SOD	SOD_block12	Ctrl; TBHP; MET; Ex527	Ctrl			31.2994
SOD	SOD	SOD_block12	Ctrl; TBHP; MET; Ex527	Ctrl			32.7383
SOD	SOD	SOD_block12	Ctrl; TBHP; MET; Ex527	TBHP			22.8664
SOD	SOD	SOD_block12	Ctrl; TBHP; MET; Ex527	TBHP			22.8846
SOD	SOD	SOD_block12	Ctrl; TBHP; MET; Ex527	TBHP			22.1334
SOD	SOD	SOD_block12	Ctrl; TBHP; MET; Ex527	TBHP			22.8922
SOD	SOD	SOD_block12	Ctrl; TBHP; MET; Ex527	TBHP			23.1426
SOD	SOD	SOD_block12	Ctrl; TBHP; MET; Ex527	TBHP			22.7838
SOD	SOD	SOD_block12	Ctrl; TBHP; MET; Ex527	MET			29.5694
SOD	SOD	SOD_block12	Ctrl; TBHP; MET; Ex527	MET			28.803
SOD	SOD	SOD_block12	Ctrl; TBHP; MET; Ex527	MET			29.9108
SOD	SOD	SOD_block12	Ctrl; TBHP; MET; Ex527	MET			29.1824
SOD	SOD	SOD_block12	Ctrl; TBHP; MET; Ex527	MET			30.0778
SOD	SOD	SOD_block12	Ctrl; TBHP; MET; Ex527	MET			29.5087
SOD	SOD	SOD_block12	Ctrl; TBHP; MET; Ex527	Ex527			21.2684
SOD	SOD	SOD_block12	Ctrl; TBHP; MET; Ex527	Ex527			22.0044
SOD	SOD	SOD_block12	Ctrl; TBHP; MET; Ex527	Ex527			21.2381
SOD	SOD	SOD_block12	Ctrl; TBHP; MET; Ex527	Ex527			21.4885
SOD	SOD	SOD_block12	Ctrl; TBHP; MET; Ex527	Ex527			21.2457
SOD	SOD	SOD_block12	Ctrl; TBHP; MET; Ex527	Ex527			21.449
SOD	SOD	SOD_block13	Ctrl; TBHP; MET	Ctrl			28.4552
SOD	SOD	SOD_block13	Ctrl; TBHP; MET	Ctrl			25.6817
SOD	SOD	SOD_block13	Ctrl; TBHP; MET	Ctrl			27.3198
SOD	SOD	SOD_block13	Ctrl; TBHP; MET	Ctrl			21.3171
SOD	SOD	SOD_block13	Ctrl; TBHP; MET	Ctrl			22.1022
SOD	SOD	SOD_block13	Ctrl; TBHP; MET	Ctrl			24.9752
SOD	SOD	SOD_block13	Ctrl; TBHP; MET	TBHP			16.9469
SOD	SOD	SOD_block13	Ctrl; TBHP; MET	TBHP			21.7186
SOD	SOD	SOD_block13	Ctrl; TBHP; MET	TBHP			13.3698
SOD	SOD	SOD_block13	Ctrl; TBHP; MET	TBHP			16.5827
SOD	SOD	SOD_block13	Ctrl; TBHP; MET	TBHP			20.6211
SOD	SOD	SOD_block13	Ctrl; TBHP; MET	TBHP			17.8478
SOD	SOD	SOD_block13	Ctrl; TBHP; MET	MET			22.9091
SOD	SOD	SOD_block13	Ctrl; TBHP; MET	MET			23.2813
SOD	SOD	SOD_block13	Ctrl; TBHP; MET	MET			22.7901
SOD	SOD	SOD_block13	Ctrl; TBHP; MET	MET			20.9368
SOD	SOD	SOD_block13	Ctrl; TBHP; MET	MET			22.9196
SOD	SOD	SOD_block13	Ctrl; TBHP; MET	MET			22.5674
SOD	SOD	SOD_block14	Ctrl; TBHP; MET; 3-MA	Ctrl			28.0207
SOD	SOD	SOD_block14	Ctrl; TBHP; MET; 3-MA	Ctrl			29.4123
SOD	SOD	SOD_block14	Ctrl; TBHP; MET; 3-MA	Ctrl			27.3286
SOD	SOD	SOD_block14	Ctrl; TBHP; MET; 3-MA	Ctrl			24.6808
SOD	SOD	SOD_block14	Ctrl; TBHP; MET; 3-MA	Ctrl			30.0743
SOD	SOD	SOD_block14	Ctrl; TBHP; MET; 3-MA	Ctrl			27.9033
SOD	SOD	SOD_block14	Ctrl; TBHP; MET; 3-MA	TBHP			23.1913
SOD	SOD	SOD_block14	Ctrl; TBHP; MET; 3-MA	TBHP			22.5143
SOD	SOD	SOD_block14	Ctrl; TBHP; MET; 3-MA	TBHP			19.4828
SOD	SOD	SOD_block14	Ctrl; TBHP; MET; 3-MA	TBHP			21.3108
SOD	SOD	SOD_block14	Ctrl; TBHP; MET; 3-MA	TBHP			22.5294
SOD	SOD	SOD_block14	Ctrl; TBHP; MET; 3-MA	TBHP			21.8057
SOD	SOD	SOD_block14	Ctrl; TBHP; MET; 3-MA	MET			25.26
SOD	SOD	SOD_block14	Ctrl; TBHP; MET; 3-MA	MET			26.3507
SOD	SOD	SOD_block14	Ctrl; TBHP; MET; 3-MA	MET			23.4321
SOD	SOD	SOD_block14	Ctrl; TBHP; MET; 3-MA	MET			25.4029
SOD	SOD	SOD_block14	Ctrl; TBHP; MET; 3-MA	MET			26.8923
SOD	SOD	SOD_block14	Ctrl; TBHP; MET; 3-MA	MET			25.4676
SOD	SOD	SOD_block14	Ctrl; TBHP; MET; 3-MA	3-MA			23.1387
SOD	SOD	SOD_block14	Ctrl; TBHP; MET; 3-MA	3-MA			23.5223
SOD	SOD	SOD_block14	Ctrl; TBHP; MET; 3-MA	3-MA			25.8242
SOD	SOD	SOD_block14	Ctrl; TBHP; MET; 3-MA	3-MA			25.4556
SOD	SOD	SOD_block14	Ctrl; TBHP; MET; 3-MA	3-MA			24.4401
SOD	SOD	SOD_block14	Ctrl; TBHP; MET; 3-MA	3-MA			24.4762
SOD	SOD	SOD_block15	Ctrl; TBHP; MET; Ex527	Ctrl			22.8372
SOD	SOD	SOD_block15	Ctrl; TBHP; MET; Ex527	Ctrl			24.3328
SOD	SOD	SOD_block15	Ctrl; TBHP; MET; Ex527	Ctrl			25.103
SOD	SOD	SOD_block15	Ctrl; TBHP; MET; Ex527	Ctrl			28.3708
SOD	SOD	SOD_block15	Ctrl; TBHP; MET; Ex527	Ctrl			26.3667
SOD	SOD	SOD_block15	Ctrl; TBHP; MET; Ex527	Ctrl			25.4021
SOD	SOD	SOD_block15	Ctrl; TBHP; MET; Ex527	TBHP			19.3152
SOD	SOD	SOD_block15	Ctrl; TBHP; MET; Ex527	TBHP			18.2309
SOD	SOD	SOD_block15	Ctrl; TBHP; MET; Ex527	TBHP			21.5585
SOD	SOD	SOD_block15	Ctrl; TBHP; MET; Ex527	TBHP			21.7604
SOD	SOD	SOD_block15	Ctrl; TBHP; MET; Ex527	TBHP			20.8332
SOD	SOD	SOD_block15	Ctrl; TBHP; MET; Ex527	TBHP			20.3396
SOD	SOD	SOD_block15	Ctrl; TBHP; MET; Ex527	MET			29.4102
SOD	SOD	SOD_block15	Ctrl; TBHP; MET; Ex527	MET			23.4279
SOD	SOD	SOD_block15	Ctrl; TBHP; MET; Ex527	MET			23.57
SOD	SOD	SOD_block15	Ctrl; TBHP; MET; Ex527	MET			29.4072
SOD	SOD	SOD_block15	Ctrl; TBHP; MET; Ex527	MET			28.6699
SOD	SOD	SOD_block15	Ctrl; TBHP; MET; Ex527	MET			26.897
SOD	SOD	SOD_block15	Ctrl; TBHP; MET; Ex527	Ex527			20.7509
SOD	SOD	SOD_block15	Ctrl; TBHP; MET; Ex527	Ex527			21.4314
SOD	SOD	SOD_block15	Ctrl; TBHP; MET; Ex527	Ex527			20.4518
SOD	SOD	SOD_block15	Ctrl; TBHP; MET; Ex527	Ex527			20.7584
SOD	SOD	SOD_block15	Ctrl; TBHP; MET; Ex527	Ex527			21.9548
SOD	SOD	SOD_block15	Ctrl; TBHP; MET; Ex527	Ex527			21.0695
SOD	SOD	SOD_block16	Ctrl; TBHP; MET	Ctrl			28.4552
SOD	SOD	SOD_block16	Ctrl; TBHP; MET	Ctrl			25.6817
SOD	SOD	SOD_block16	Ctrl; TBHP; MET	Ctrl			27.3198
SOD	SOD	SOD_block16	Ctrl; TBHP; MET	Ctrl			21.3171
SOD	SOD	SOD_block16	Ctrl; TBHP; MET	Ctrl			22.1022
SOD	SOD	SOD_block16	Ctrl; TBHP; MET	Ctrl			24.9752
SOD	SOD	SOD_block16	Ctrl; TBHP; MET	TBHP			16.9469
SOD	SOD	SOD_block16	Ctrl; TBHP; MET	TBHP			21.7186
SOD	SOD	SOD_block16	Ctrl; TBHP; MET	TBHP			13.3698
SOD	SOD	SOD_block16	Ctrl; TBHP; MET	TBHP			16.5827
SOD	SOD	SOD_block16	Ctrl; TBHP; MET	TBHP			20.6211
SOD	SOD	SOD_block16	Ctrl; TBHP; MET	TBHP			17.8478
SOD	SOD	SOD_block16	Ctrl; TBHP; MET	MET			22.9091
SOD	SOD	SOD_block16	Ctrl; TBHP; MET	MET			23.2813
SOD	SOD	SOD_block16	Ctrl; TBHP; MET	MET			22.7901
SOD	SOD	SOD_block16	Ctrl; TBHP; MET	MET			20.9368
SOD	SOD	SOD_block16	Ctrl; TBHP; MET	MET			22.9196
SOD	SOD	SOD_block16	Ctrl; TBHP; MET	MET			22.5674
SOD	SOD	SOD_block17	Ctrl; TBHP; MET; 3-MA	Ctrl			28.0207
SOD	SOD	SOD_block17	Ctrl; TBHP; MET; 3-MA	Ctrl			29.4123
SOD	SOD	SOD_block17	Ctrl; TBHP; MET; 3-MA	Ctrl			27.3286
SOD	SOD	SOD_block17	Ctrl; TBHP; MET; 3-MA	Ctrl			24.6808
SOD	SOD	SOD_block17	Ctrl; TBHP; MET; 3-MA	Ctrl			30.0743
SOD	SOD	SOD_block17	Ctrl; TBHP; MET; 3-MA	Ctrl			27.9033
SOD	SOD	SOD_block17	Ctrl; TBHP; MET; 3-MA	TBHP			23.1913
SOD	SOD	SOD_block17	Ctrl; TBHP; MET; 3-MA	TBHP			22.5143
SOD	SOD	SOD_block17	Ctrl; TBHP; MET; 3-MA	TBHP			19.4828
SOD	SOD	SOD_block17	Ctrl; TBHP; MET; 3-MA	TBHP			21.3108
SOD	SOD	SOD_block17	Ctrl; TBHP; MET; 3-MA	TBHP			22.5294
SOD	SOD	SOD_block17	Ctrl; TBHP; MET; 3-MA	TBHP			21.8057
SOD	SOD	SOD_block17	Ctrl; TBHP; MET; 3-MA	MET			25.26
SOD	SOD	SOD_block17	Ctrl; TBHP; MET; 3-MA	MET			26.3507
SOD	SOD	SOD_block17	Ctrl; TBHP; MET; 3-MA	MET			23.4321
SOD	SOD	SOD_block17	Ctrl; TBHP; MET; 3-MA	MET			25.4029
SOD	SOD	SOD_block17	Ctrl; TBHP; MET; 3-MA	MET			26.8923
SOD	SOD	SOD_block17	Ctrl; TBHP; MET; 3-MA	MET			25.4676
SOD	SOD	SOD_block17	Ctrl; TBHP; MET; 3-MA	3-MA			23.1387
SOD	SOD	SOD_block17	Ctrl; TBHP; MET; 3-MA	3-MA			23.5223
SOD	SOD	SOD_block17	Ctrl; TBHP; MET; 3-MA	3-MA			25.8242
SOD	SOD	SOD_block17	Ctrl; TBHP; MET; 3-MA	3-MA			25.4556
SOD	SOD	SOD_block17	Ctrl; TBHP; MET; 3-MA	3-MA			24.4401
SOD	SOD	SOD_block17	Ctrl; TBHP; MET; 3-MA	3-MA			24.4762
SOD	SOD	SOD_block18	Ctrl; TBHP; MET; Ex527	Ctrl			22.8372
SOD	SOD	SOD_block18	Ctrl; TBHP; MET; Ex527	Ctrl			24.3328
SOD	SOD	SOD_block18	Ctrl; TBHP; MET; Ex527	Ctrl			25.103
SOD	SOD	SOD_block18	Ctrl; TBHP; MET; Ex527	Ctrl			28.3708
SOD	SOD	SOD_block18	Ctrl; TBHP; MET; Ex527	Ctrl			26.3667
SOD	SOD	SOD_block18	Ctrl; TBHP; MET; Ex527	Ctrl			25.4021
SOD	SOD	SOD_block18	Ctrl; TBHP; MET; Ex527	TBHP			19.3152
SOD	SOD	SOD_block18	Ctrl; TBHP; MET; Ex527	TBHP			18.2309
SOD	SOD	SOD_block18	Ctrl; TBHP; MET; Ex527	TBHP			21.5585
SOD	SOD	SOD_block18	Ctrl; TBHP; MET; Ex527	TBHP			21.7604
SOD	SOD	SOD_block18	Ctrl; TBHP; MET; Ex527	TBHP			20.8332
SOD	SOD	SOD_block18	Ctrl; TBHP; MET; Ex527	TBHP			20.3396
SOD	SOD	SOD_block18	Ctrl; TBHP; MET; Ex527	MET			29.4102
SOD	SOD	SOD_block18	Ctrl; TBHP; MET; Ex527	MET			23.4279
SOD	SOD	SOD_block18	Ctrl; TBHP; MET; Ex527	MET			23.57
SOD	SOD	SOD_block18	Ctrl; TBHP; MET; Ex527	MET			29.4072
SOD	SOD	SOD_block18	Ctrl; TBHP; MET; Ex527	MET			28.6699
SOD	SOD	SOD_block18	Ctrl; TBHP; MET; Ex527	MET			26.897
SOD	SOD	SOD_block18	Ctrl; TBHP; MET; Ex527	Ex527			20.7509
SOD	SOD	SOD_block18	Ctrl; TBHP; MET; Ex527	Ex527			21.4314
SOD	SOD	SOD_block18	Ctrl; TBHP; MET; Ex527	Ex527			20.4518
SOD	SOD	SOD_block18	Ctrl; TBHP; MET; Ex527	Ex527			20.7584
SOD	SOD	SOD_block18	Ctrl; TBHP; MET; Ex527	Ex527			21.9548
SOD	SOD	SOD_block18	Ctrl; TBHP; MET; Ex527	Ex527			21.0695
SOD	SOD	SOD_block19	Ctrl; TBHP; MET	Ctrl			29.8208
SOD	SOD	SOD_block19	Ctrl; TBHP; MET	TBHP			20.5566
SOD	SOD	SOD_block19	Ctrl; TBHP; MET	MET			27.3693
SOD	SOD	SOD_block20	Ctrl; TBHP; MET; 3-MA	Ctrl			29.8521
SOD	SOD	SOD_block20	Ctrl; TBHP; MET; 3-MA	TBHP			21.9882
SOD	SOD	SOD_block20	Ctrl; TBHP; MET; 3-MA	MET			25.2169
SOD	SOD	SOD_block20	Ctrl; TBHP; MET; 3-MA	3-MA			24.5761
SOD	SOD	SOD_block21	Ctrl; TBHP; MET; Ex527	Ctrl			30.6638
SOD	SOD	SOD_block21	Ctrl; TBHP; MET; Ex527	TBHP			23.3232
SOD	SOD	SOD_block21	Ctrl; TBHP; MET; Ex527	MET			29.4906
SOD	SOD	SOD_block21	Ctrl; TBHP; MET; Ex527	Ex527			24.812
GSH	GSH	GSH_block1	Ctrl; TBHP; MET	Ctrl	test1	1	15.6815
GSH	GSH	GSH_block1	Ctrl; TBHP; MET	Ctrl	test1	2	16.8408
GSH	GSH	GSH_block1	Ctrl; TBHP; MET	Ctrl	test1	3	16.6879
GSH	GSH	GSH_block1	Ctrl; TBHP; MET	Ctrl	test1	4	16.1656
GSH	GSH	GSH_block1	Ctrl; TBHP; MET	Ctrl	test1	5	16.8217
GSH	GSH	GSH_block1	Ctrl; TBHP; MET	Ctrl	test2	1	18.2293
GSH	GSH	GSH_block1	Ctrl; TBHP; MET	Ctrl	test2	2	18.6178
GSH	GSH	GSH_block1	Ctrl; TBHP; MET	Ctrl	test2	3	16.7006
GSH	GSH	GSH_block1	Ctrl; TBHP; MET	Ctrl	test2	4	18.6433
GSH	GSH	GSH_block1	Ctrl; TBHP; MET	Ctrl	test2	5	17.9363
GSH	GSH	GSH_block1	Ctrl; TBHP; MET	Ctrl	test3	1	15.9108
GSH	GSH	GSH_block1	Ctrl; TBHP; MET	Ctrl	test3	2	19.535
GSH	GSH	GSH_block1	Ctrl; TBHP; MET	Ctrl	test3	3	15.2675
GSH	GSH	GSH_block1	Ctrl; TBHP; MET	Ctrl	test3	4	22.0446
GSH	GSH	GSH_block1	Ctrl; TBHP; MET	Ctrl	test3	5	16.5987
GSH	GSH	GSH_block1	Ctrl; TBHP; MET	TBHP	test1	1	8.65605
GSH	GSH	GSH_block1	Ctrl; TBHP; MET	TBHP	test1	2	10.0401
GSH	GSH	GSH_block1	Ctrl; TBHP; MET	TBHP	test1	3	9.05732
GSH	GSH	GSH_block1	Ctrl; TBHP; MET	TBHP	test1	4	8.89809
GSH	GSH	GSH_block1	Ctrl; TBHP; MET	TBHP	test1	5	8.99363
GSH	GSH	GSH_block1	Ctrl; TBHP; MET	TBHP	test2	1	9.04459
GSH	GSH	GSH_block1	Ctrl; TBHP; MET	TBHP	test2	2	9.45223
GSH	GSH	GSH_block1	Ctrl; TBHP; MET	TBHP	test2	3	9.22293
GSH	GSH	GSH_block1	Ctrl; TBHP; MET	TBHP	test2	4	10.1783
GSH	GSH	GSH_block1	Ctrl; TBHP; MET	TBHP	test2	5	11.5478
GSH	GSH	GSH_block1	Ctrl; TBHP; MET	TBHP	test3	1	9.97962
GSH	GSH	GSH_block1	Ctrl; TBHP; MET	TBHP	test3	2	10.1783
GSH	GSH	GSH_block1	Ctrl; TBHP; MET	TBHP	test3	3	9.53503
GSH	GSH	GSH_block1	Ctrl; TBHP; MET	TBHP	test3	4	11.2484
GSH	GSH	GSH_block1	Ctrl; TBHP; MET	TBHP	test3	5	9.46943
GSH	GSH	GSH_block1	Ctrl; TBHP; MET	MET	test1	1	11.828
GSH	GSH	GSH_block1	Ctrl; TBHP; MET	MET	test1	2	10.172
GSH	GSH	GSH_block1	Ctrl; TBHP; MET	MET	test1	3	8.93631
GSH	GSH	GSH_block1	Ctrl; TBHP; MET	MET	test1	4	10.172
GSH	GSH	GSH_block1	Ctrl; TBHP; MET	MET	test1	5	9.53503
GSH	GSH	GSH_block1	Ctrl; TBHP; MET	MET	test2	1	13.7325
GSH	GSH	GSH_block1	Ctrl; TBHP; MET	MET	test2	2	10.6841
GSH	GSH	GSH_block1	Ctrl; TBHP; MET	MET	test2	3	9.53503
GSH	GSH	GSH_block1	Ctrl; TBHP; MET	MET	test2	4	10.2293
GSH	GSH	GSH_block1	Ctrl; TBHP; MET	MET	test2	5	10.879
GSH	GSH	GSH_block1	Ctrl; TBHP; MET	MET	test3	1	9.84713
GSH	GSH	GSH_block1	Ctrl; TBHP; MET	MET	test3	2	9.91083
GSH	GSH	GSH_block1	Ctrl; TBHP; MET	MET	test3	3	10.172
GSH	GSH	GSH_block1	Ctrl; TBHP; MET	MET	test3	4	10.3822
GSH	GSH	GSH_block1	Ctrl; TBHP; MET	MET	test3	5	9.65605
GSH	GSH	GSH_block3	Ctrl; TBHP; MET; 3-MA	Ctrl	test1	1	16.3899
GSH	GSH	GSH_block3	Ctrl; TBHP; MET; 3-MA	Ctrl	test1	2	17.3962
GSH	GSH	GSH_block3	Ctrl; TBHP; MET; 3-MA	Ctrl	test1	3	15.7987
GSH	GSH	GSH_block3	Ctrl; TBHP; MET; 3-MA	Ctrl	test1	4	16.1258
GSH	GSH	GSH_block3	Ctrl; TBHP; MET; 3-MA	Ctrl	test1	5	17.3459
GSH	GSH	GSH_block3	Ctrl; TBHP; MET; 3-MA	Ctrl	test2	1	18.5912
GSH	GSH	GSH_block3	Ctrl; TBHP; MET; 3-MA	Ctrl	test2	2	19.2138
GSH	GSH	GSH_block3	Ctrl; TBHP; MET; 3-MA	Ctrl	test2	3	15.8239
GSH	GSH	GSH_block3	Ctrl; TBHP; MET; 3-MA	Ctrl	test2	4	19.8491
GSH	GSH	GSH_block3	Ctrl; TBHP; MET; 3-MA	Ctrl	test2	5	20.1132
GSH	GSH	GSH_block3	Ctrl; TBHP; MET; 3-MA	Ctrl	test3	1	17.7862
GSH	GSH	GSH_block3	Ctrl; TBHP; MET; 3-MA	Ctrl	test3	2	20.4528
GSH	GSH	GSH_block3	Ctrl; TBHP; MET; 3-MA	Ctrl	test3	3	19.5094
GSH	GSH	GSH_block3	Ctrl; TBHP; MET; 3-MA	Ctrl	test3	4	20.6918
GSH	GSH	GSH_block3	Ctrl; TBHP; MET; 3-MA	Ctrl	test3	5	17.9245
GSH	GSH	GSH_block3	Ctrl; TBHP; MET; 3-MA	TBHP	test1	1	9.44654
GSH	GSH	GSH_block3	Ctrl; TBHP; MET; 3-MA	TBHP	test1	2	9.09434
GSH	GSH	GSH_block3	Ctrl; TBHP; MET; 3-MA	TBHP	test1	3	9.50314
GSH	GSH	GSH_block3	Ctrl; TBHP; MET; 3-MA	TBHP	test1	4	10.195
GSH	GSH	GSH_block3	Ctrl; TBHP; MET; 3-MA	TBHP	test1	5	9.81761
GSH	GSH	GSH_block3	Ctrl; TBHP; MET; 3-MA	TBHP	test2	1	9.22013
GSH	GSH	GSH_block3	Ctrl; TBHP; MET; 3-MA	TBHP	test2	2	10.0755
GSH	GSH	GSH_block3	Ctrl; TBHP; MET; 3-MA	TBHP	test2	3	9.41509
GSH	GSH	GSH_block3	Ctrl; TBHP; MET; 3-MA	TBHP	test2	4	10.9811
GSH	GSH	GSH_block3	Ctrl; TBHP; MET; 3-MA	TBHP	test2	5	9.84906
GSH	GSH	GSH_block3	Ctrl; TBHP; MET; 3-MA	TBHP	test3	1	9.80503
GSH	GSH	GSH_block3	Ctrl; TBHP; MET; 3-MA	TBHP	test3	2	10.1824
GSH	GSH	GSH_block3	Ctrl; TBHP; MET; 3-MA	TBHP	test3	3	9.41509
GSH	GSH	GSH_block3	Ctrl; TBHP; MET; 3-MA	TBHP	test3	4	11.1069
GSH	GSH	GSH_block3	Ctrl; TBHP; MET; 3-MA	TBHP	test3	5	9.34591
GSH	GSH	GSH_block3	Ctrl; TBHP; MET; 3-MA	MET	test1	1	11.6792
GSH	GSH	GSH_block3	Ctrl; TBHP; MET; 3-MA	MET	test1	2	12.3145
GSH	GSH	GSH_block3	Ctrl; TBHP; MET; 3-MA	MET	test1	3	9.42767
GSH	GSH	GSH_block3	Ctrl; TBHP; MET; 3-MA	MET	test1	4	10.1761
GSH	GSH	GSH_block3	Ctrl; TBHP; MET; 3-MA	MET	test1	5	9.88679
GSH	GSH	GSH_block3	Ctrl; TBHP; MET; 3-MA	MET	test2	1	12.8679
GSH	GSH	GSH_block3	Ctrl; TBHP; MET; 3-MA	MET	test2	2	11.0755
GSH	GSH	GSH_block3	Ctrl; TBHP; MET; 3-MA	MET	test2	3	9.45912
GSH	GSH	GSH_block3	Ctrl; TBHP; MET; 3-MA	MET	test2	4	10.9686
GSH	GSH	GSH_block3	Ctrl; TBHP; MET; 3-MA	MET	test2	5	10.5579
GSH	GSH	GSH_block3	Ctrl; TBHP; MET; 3-MA	MET	test3	1	12.239
GSH	GSH	GSH_block3	Ctrl; TBHP; MET; 3-MA	MET	test3	2	12.2453
GSH	GSH	GSH_block3	Ctrl; TBHP; MET; 3-MA	MET	test3	3	10.8302
GSH	GSH	GSH_block3	Ctrl; TBHP; MET; 3-MA	MET	test3	4	9.43396
GSH	GSH	GSH_block3	Ctrl; TBHP; MET; 3-MA	MET	test3	5	9.83019
GSH	GSH	GSH_block3	Ctrl; TBHP; MET; 3-MA	3-MA	test1	1	9.53459
GSH	GSH	GSH_block3	Ctrl; TBHP; MET; 3-MA	3-MA	test1	2	10.4214
GSH	GSH	GSH_block3	Ctrl; TBHP; MET; 3-MA	3-MA	test1	3	9.48428
GSH	GSH	GSH_block3	Ctrl; TBHP; MET; 3-MA	3-MA	test1	4	9.61635
GSH	GSH	GSH_block3	Ctrl; TBHP; MET; 3-MA	3-MA	test1	5	9.63522
GSH	GSH	GSH_block3	Ctrl; TBHP; MET; 3-MA	3-MA	test2	1	10.1321
GSH	GSH	GSH_block3	Ctrl; TBHP; MET; 3-MA	3-MA	test2	2	9.44654
GSH	GSH	GSH_block3	Ctrl; TBHP; MET; 3-MA	3-MA	test2	3	9.59748
GSH	GSH	GSH_block3	Ctrl; TBHP; MET; 3-MA	3-MA	test2	4	9.37736
GSH	GSH	GSH_block3	Ctrl; TBHP; MET; 3-MA	3-MA	test2	5	10.4214
GSH	GSH	GSH_block3	Ctrl; TBHP; MET; 3-MA	3-MA	test3	1	9.44025
GSH	GSH	GSH_block3	Ctrl; TBHP; MET; 3-MA	3-MA	test3	2	10.522
GSH	GSH	GSH_block3	Ctrl; TBHP; MET; 3-MA	3-MA	test3	3	9.73585
GSH	GSH	GSH_block3	Ctrl; TBHP; MET; 3-MA	3-MA	test3	4	8.79245
GSH	GSH	GSH_block3	Ctrl; TBHP; MET; 3-MA	3-MA	test3	5	10.1006
GSH	GSH	GSH_block5	Ctrl; TBHP; MET; 3-MA	Ctrl	test1	1	16.4575
GSH	GSH	GSH_block5	Ctrl; TBHP; MET; 3-MA	Ctrl	test1	2	15.8039
GSH	GSH	GSH_block5	Ctrl; TBHP; MET; 3-MA	Ctrl	test1	3	16.281
GSH	GSH	GSH_block5	Ctrl; TBHP; MET; 3-MA	Ctrl	test1	4	17.1373
GSH	GSH	GSH_block5	Ctrl; TBHP; MET; 3-MA	Ctrl	test1	5	17.4379
GSH	GSH	GSH_block5	Ctrl; TBHP; MET; 3-MA	Ctrl	test2	1	20.3791
GSH	GSH	GSH_block5	Ctrl; TBHP; MET; 3-MA	Ctrl	test2	2	19.4314
GSH	GSH	GSH_block5	Ctrl; TBHP; MET; 3-MA	Ctrl	test2	3	17.183
GSH	GSH	GSH_block5	Ctrl; TBHP; MET; 3-MA	Ctrl	test2	4	17.9477
GSH	GSH	GSH_block5	Ctrl; TBHP; MET; 3-MA	Ctrl	test2	5	20.6928
GSH	GSH	GSH_block5	Ctrl; TBHP; MET; 3-MA	Ctrl	test3	1	17.1176
GSH	GSH	GSH_block5	Ctrl; TBHP; MET; 3-MA	Ctrl	test3	2	22.0327
GSH	GSH	GSH_block5	Ctrl; TBHP; MET; 3-MA	Ctrl	test3	3	17.9608
GSH	GSH	GSH_block5	Ctrl; TBHP; MET; 3-MA	Ctrl	test3	4	18.732
GSH	GSH	GSH_block5	Ctrl; TBHP; MET; 3-MA	Ctrl	test3	5	17.5098
GSH	GSH	GSH_block5	Ctrl; TBHP; MET; 3-MA	TBHP	test1	1	13.183
GSH	GSH	GSH_block5	Ctrl; TBHP; MET; 3-MA	TBHP	test1	2	12.4641
GSH	GSH	GSH_block5	Ctrl; TBHP; MET; 3-MA	TBHP	test1	3	12.9216
GSH	GSH	GSH_block5	Ctrl; TBHP; MET; 3-MA	TBHP	test1	4	13.5294
GSH	GSH	GSH_block5	Ctrl; TBHP; MET; 3-MA	TBHP	test1	5	12.3007
GSH	GSH	GSH_block5	Ctrl; TBHP; MET; 3-MA	TBHP	test2	1	11.8105
GSH	GSH	GSH_block5	Ctrl; TBHP; MET; 3-MA	TBHP	test2	2	12.4706
GSH	GSH	GSH_block5	Ctrl; TBHP; MET; 3-MA	TBHP	test2	3	12.781
GSH	GSH	GSH_block5	Ctrl; TBHP; MET; 3-MA	TBHP	test2	4	14.6601
GSH	GSH	GSH_block5	Ctrl; TBHP; MET; 3-MA	TBHP	test2	5	13.1242
GSH	GSH	GSH_block5	Ctrl; TBHP; MET; 3-MA	TBHP	test3	1	13.3791
GSH	GSH	GSH_block5	Ctrl; TBHP; MET; 3-MA	TBHP	test3	2	14
GSH	GSH	GSH_block5	Ctrl; TBHP; MET; 3-MA	TBHP	test3	3	12.3595
GSH	GSH	GSH_block5	Ctrl; TBHP; MET; 3-MA	TBHP	test3	4	14.6732
GSH	GSH	GSH_block5	Ctrl; TBHP; MET; 3-MA	TBHP	test3	5	14
GSH	GSH	GSH_block5	Ctrl; TBHP; MET; 3-MA	MET	test1	1	14.7908
GSH	GSH	GSH_block5	Ctrl; TBHP; MET; 3-MA	MET	test1	2	13.5882
GSH	GSH	GSH_block5	Ctrl; TBHP; MET; 3-MA	MET	test1	3	13.6078
GSH	GSH	GSH_block5	Ctrl; TBHP; MET; 3-MA	MET	test1	4	14.4967
GSH	GSH	GSH_block5	Ctrl; TBHP; MET; 3-MA	MET	test1	5	15.3072
GSH	GSH	GSH_block5	Ctrl; TBHP; MET; 3-MA	MET	test2	1	14.2353
GSH	GSH	GSH_block5	Ctrl; TBHP; MET; 3-MA	MET	test2	2	14.7908
GSH	GSH	GSH_block5	Ctrl; TBHP; MET; 3-MA	MET	test2	3	13.0915
GSH	GSH	GSH_block5	Ctrl; TBHP; MET; 3-MA	MET	test2	4	14.817
GSH	GSH	GSH_block5	Ctrl; TBHP; MET; 3-MA	MET	test2	5	13.183
GSH	GSH	GSH_block5	Ctrl; TBHP; MET; 3-MA	MET	test3	1	15.3725
GSH	GSH	GSH_block5	Ctrl; TBHP; MET; 3-MA	MET	test3	2	13.1503
GSH	GSH	GSH_block5	Ctrl; TBHP; MET; 3-MA	MET	test3	3	12.4706
GSH	GSH	GSH_block5	Ctrl; TBHP; MET; 3-MA	MET	test3	4	13.1046
GSH	GSH	GSH_block5	Ctrl; TBHP; MET; 3-MA	MET	test3	5	14.4771
GSH	GSH	GSH_block5	Ctrl; TBHP; MET; 3-MA	3-MA	test1	1	12.8235
GSH	GSH	GSH_block5	Ctrl; TBHP; MET; 3-MA	3-MA	test1	2	12.4379
GSH	GSH	GSH_block5	Ctrl; TBHP; MET; 3-MA	3-MA	test1	3	12.4444
GSH	GSH	GSH_block5	Ctrl; TBHP; MET; 3-MA	3-MA	test1	4	12.4072
GSH	GSH	GSH_block5	Ctrl; TBHP; MET; 3-MA	3-MA	test1	5	13.0719
GSH	GSH	GSH_block5	Ctrl; TBHP; MET; 3-MA	3-MA	test2	1	12.1072
GSH	GSH	GSH_block5	Ctrl; TBHP; MET; 3-MA	3-MA	test2	2	12.7647
GSH	GSH	GSH_block5	Ctrl; TBHP; MET; 3-MA	3-MA	test2	3	12.1438
GSH	GSH	GSH_block5	Ctrl; TBHP; MET; 3-MA	3-MA	test2	4	12.9281
GSH	GSH	GSH_block5	Ctrl; TBHP; MET; 3-MA	3-MA	test2	5	11.6536
GSH	GSH	GSH_block5	Ctrl; TBHP; MET; 3-MA	3-MA	test3	1	11.6863
GSH	GSH	GSH_block5	Ctrl; TBHP; MET; 3-MA	3-MA	test3	2	11.7843
GSH	GSH	GSH_block5	Ctrl; TBHP; MET; 3-MA	3-MA	test3	3	12.2157
GSH	GSH	GSH_block5	Ctrl; TBHP; MET; 3-MA	3-MA	test3	4	12.8954
GSH	GSH	GSH_block5	Ctrl; TBHP; MET; 3-MA	3-MA	test3	5	13.9542
GSH	GSH	GSH_block6	Ctrl; TBHP; MET; 3-MA	Ctrl			16.6235
GSH	GSH	GSH_block6	Ctrl; TBHP; MET; 3-MA	TBHP			12.8797
GSH	GSH	GSH_block6	Ctrl; TBHP; MET; 3-MA	MET			14.3582
GSH	GSH	GSH_block6	Ctrl; TBHP; MET; 3-MA	3-MA			12.637
	SOD	SOD_block1	Ctrl; TBHP; MET	Ctrl		1	30.9052
	SOD	SOD_block1	Ctrl; TBHP; MET	Ctrl		2	28.7379
	SOD	SOD_block1	Ctrl; TBHP; MET	Ctrl		3	29.5589
	SOD	SOD_block1	Ctrl; TBHP; MET	Ctrl		4	28.8932
	SOD	SOD_block1	Ctrl; TBHP; MET	Ctrl		5	31.0088
	SOD	SOD_block1	Ctrl; TBHP; MET	TBHP		1	22.2432
	SOD	SOD_block1	Ctrl; TBHP; MET	TBHP		2	20.0758
	SOD	SOD_block1	Ctrl; TBHP; MET	TBHP		3	19.3509
	SOD	SOD_block1	Ctrl; TBHP; MET	TBHP		4	20.1276
	SOD	SOD_block1	Ctrl; TBHP; MET	TBHP		5	20.9857
	SOD	SOD_block1	Ctrl; TBHP; MET	MET		1	25.6179
	SOD	SOD_block1	Ctrl; TBHP; MET	MET		2	29.2534
	SOD	SOD_block1	Ctrl; TBHP; MET	MET		3	25.8752
	SOD	SOD_block1	Ctrl; TBHP; MET	MET		4	28.5307
	SOD	SOD_block1	Ctrl; TBHP; MET	MET		5	27.5691
	SOD	SOD_block2	Ctrl; TBHP; MET; 3-MA	Ctrl		1	30.0231
	SOD	SOD_block2	Ctrl; TBHP; MET; 3-MA	Ctrl		2	30.7779
	SOD	SOD_block2	Ctrl; TBHP; MET; 3-MA	Ctrl		3	29.484
	SOD	SOD_block2	Ctrl; TBHP; MET; 3-MA	Ctrl		4	29.3222
	SOD	SOD_block2	Ctrl; TBHP; MET; 3-MA	Ctrl		5	29.6534
	SOD	SOD_block2	Ctrl; TBHP; MET; 3-MA	TBHP		1	22.991
	SOD	SOD_block2	Ctrl; TBHP; MET; 3-MA	TBHP		2	21.4506
	SOD	SOD_block2	Ctrl; TBHP; MET; 3-MA	TBHP		3	20.7497
	SOD	SOD_block2	Ctrl; TBHP; MET; 3-MA	TBHP		4	22.267
	SOD	SOD_block2	Ctrl; TBHP; MET; 3-MA	TBHP		5	22.4827
	SOD	SOD_block2	Ctrl; TBHP; MET; 3-MA	MET		1	27.1271
	SOD	SOD_block2	Ctrl; TBHP; MET; 3-MA	MET		2	25.5635
	SOD	SOD_block2	Ctrl; TBHP; MET; 3-MA	MET		3	24.285
	SOD	SOD_block2	Ctrl; TBHP; MET; 3-MA	MET		4	25.0552
	SOD	SOD_block2	Ctrl; TBHP; MET; 3-MA	MET		5	24.0539
	SOD	SOD_block2	Ctrl; TBHP; MET; 3-MA	3-MA		1	24.6932
	SOD	SOD_block2	Ctrl; TBHP; MET; 3-MA	3-MA		2	27.0116
	SOD	SOD_block2	Ctrl; TBHP; MET; 3-MA	3-MA		3	25.6175
	SOD	SOD_block2	Ctrl; TBHP; MET; 3-MA	3-MA		4	22.6983
	SOD	SOD_block2	Ctrl; TBHP; MET; 3-MA	3-MA		5	22.8601
	SOD	SOD_block3	Ctrl; TBHP; MET; Ex527	Ctrl		1	31.7989
	SOD	SOD_block3	Ctrl; TBHP; MET; Ex527	Ctrl		2	30.9972
	SOD	SOD_block3	Ctrl; TBHP; MET; Ex527	Ctrl		3	29.3858
	SOD	SOD_block3	Ctrl; TBHP; MET; Ex527	Ctrl		4	30.1399
	SOD	SOD_block3	Ctrl; TBHP; MET; Ex527	Ctrl		5	30.9972
	SOD	SOD_block3	Ctrl; TBHP; MET; Ex527	TBHP		1	23.9881
	SOD	SOD_block3	Ctrl; TBHP; MET; Ex527	TBHP		2	21.5512
	SOD	SOD_block3	Ctrl; TBHP; MET; Ex527	TBHP		3	24.1865
	SOD	SOD_block3	Ctrl; TBHP; MET; Ex527	TBHP		4	23.1626
	SOD	SOD_block3	Ctrl; TBHP; MET; Ex527	TBHP		5	23.7277
	SOD	SOD_block3	Ctrl; TBHP; MET; Ex527	MET		1	31.3623
	SOD	SOD_block3	Ctrl; TBHP; MET; Ex527	MET		2	32.5927
	SOD	SOD_block3	Ctrl; TBHP; MET; Ex527	MET		3	29.3461
	SOD	SOD_block3	Ctrl; TBHP; MET; Ex527	MET		4	27.4728
	SOD	SOD_block3	Ctrl; TBHP; MET; Ex527	MET		5	26.679
	SOD	SOD_block3	Ctrl; TBHP; MET; Ex527	Ex527		1	27.0521
	SOD	SOD_block3	Ctrl; TBHP; MET; Ex527	Ex527		2	25.4725
	SOD	SOD_block3	Ctrl; TBHP; MET; Ex527	Ex527		3	23.4563
	SOD	SOD_block3	Ctrl; TBHP; MET; Ex527	Ex527		4	23.8849
	SOD	SOD_block3	Ctrl; TBHP; MET; Ex527	Ex527		5	24.1945
	SOD	SOD_block4	Ctrl; TBHP; MET	Ctrl		1	31.3087
	SOD	SOD_block4	Ctrl; TBHP; MET	Ctrl		2	28.1432
	SOD	SOD_block4	Ctrl; TBHP; MET	Ctrl		3	26.9357
	SOD	SOD_block4	Ctrl; TBHP; MET	Ctrl		4	23.6306
	SOD	SOD_block4	Ctrl; TBHP; MET	Ctrl		5	32.4696
	SOD	SOD_block4	Ctrl; TBHP; MET	TBHP		1	23.6718
	SOD	SOD_block4	Ctrl; TBHP; MET	TBHP		2	24.4519
	SOD	SOD_block4	Ctrl; TBHP; MET	TBHP		3	16.6373
	SOD	SOD_block4	Ctrl; TBHP; MET	TBHP		4	17.3499
	SOD	SOD_block4	Ctrl; TBHP; MET	TBHP		5	18.7581
	SOD	SOD_block4	Ctrl; TBHP; MET	MET		1	24.9712
	SOD	SOD_block4	Ctrl; TBHP; MET	MET		2	28.3488
	SOD	SOD_block4	Ctrl; TBHP; MET	MET		3	23.8572
	SOD	SOD_block4	Ctrl; TBHP; MET	MET		4	26.3645
	SOD	SOD_block4	Ctrl; TBHP; MET	MET		5	25.2618
	SOD	SOD_block5	Ctrl; TBHP; MET; 3-MA	Ctrl		1	27.1753
	SOD	SOD_block5	Ctrl; TBHP; MET; 3-MA	Ctrl		2	26.4111
	SOD	SOD_block5	Ctrl; TBHP; MET; 3-MA	Ctrl		3	28.659
	SOD	SOD_block5	Ctrl; TBHP; MET; 3-MA	Ctrl		4	28.3549
	SOD	SOD_block5	Ctrl; TBHP; MET; 3-MA	Ctrl		5	30.2022
	SOD	SOD_block5	Ctrl; TBHP; MET; 3-MA	TBHP		1	22.7685
	SOD	SOD_block5	Ctrl; TBHP; MET; 3-MA	TBHP		2	23.1543
	SOD	SOD_block5	Ctrl; TBHP; MET; 3-MA	TBHP		3	19.8009
	SOD	SOD_block5	Ctrl; TBHP; MET; 3-MA	TBHP		4	24.7196
	SOD	SOD_block5	Ctrl; TBHP; MET; 3-MA	TBHP		5	20.9509
	SOD	SOD_block5	Ctrl; TBHP; MET; 3-MA	MET		1	28.0433
	SOD	SOD_block5	Ctrl; TBHP; MET; 3-MA	MET		2	23.5697
	SOD	SOD_block5	Ctrl; TBHP; MET; 3-MA	MET		3	28.2733
	SOD	SOD_block5	Ctrl; TBHP; MET; 3-MA	MET		4	29.757
	SOD	SOD_block5	Ctrl; TBHP; MET; 3-MA	MET		5	28.0507
	SOD	SOD_block5	Ctrl; TBHP; MET; 3-MA	3-MA		1	25.1128
	SOD	SOD_block5	Ctrl; TBHP; MET; 3-MA	3-MA		2	24.9496
	SOD	SOD_block5	Ctrl; TBHP; MET; 3-MA	3-MA		3	26.7005
	SOD	SOD_block5	Ctrl; TBHP; MET; 3-MA	3-MA		4	27.5981
	SOD	SOD_block5	Ctrl; TBHP; MET; 3-MA	3-MA		5	28.6219
	SOD	SOD_block6	Ctrl; TBHP; MET; Ex527	Ctrl		1	32.0218
	SOD	SOD_block6	Ctrl; TBHP; MET; Ex527	Ctrl		2	33.1584
	SOD	SOD_block6	Ctrl; TBHP; MET; Ex527	Ctrl		3	32.9004
	SOD	SOD_block6	Ctrl; TBHP; MET; Ex527	Ctrl		4	34.3117
	SOD	SOD_block6	Ctrl; TBHP; MET; Ex527	Ctrl		5	31.2994
	SOD	SOD_block6	Ctrl; TBHP; MET; Ex527	TBHP		1	22.8664
	SOD	SOD_block6	Ctrl; TBHP; MET; Ex527	TBHP		2	22.8846
	SOD	SOD_block6	Ctrl; TBHP; MET; Ex527	TBHP		3	22.1334
	SOD	SOD_block6	Ctrl; TBHP; MET; Ex527	TBHP		4	22.8922
	SOD	SOD_block6	Ctrl; TBHP; MET; Ex527	TBHP		5	23.1426
	SOD	SOD_block6	Ctrl; TBHP; MET; Ex527	MET		1	29.5694
	SOD	SOD_block6	Ctrl; TBHP; MET; Ex527	MET		2	28.803
	SOD	SOD_block6	Ctrl; TBHP; MET; Ex527	MET		3	29.9108
	SOD	SOD_block6	Ctrl; TBHP; MET; Ex527	MET		4	29.1824
	SOD	SOD_block6	Ctrl; TBHP; MET; Ex527	MET		5	30.0778
	SOD	SOD_block6	Ctrl; TBHP; MET; Ex527	Ex527		1	21.2684
	SOD	SOD_block6	Ctrl; TBHP; MET; Ex527	Ex527		2	22.0044
	SOD	SOD_block6	Ctrl; TBHP; MET; Ex527	Ex527		3	21.2381
	SOD	SOD_block6	Ctrl; TBHP; MET; Ex527	Ex527		4	21.4885
	SOD	SOD_block6	Ctrl; TBHP; MET; Ex527	Ex527		5	21.2457
	SOD	SOD_block7	Ctrl; TBHP; MET	Ctrl		1	28.4552
	SOD	SOD_block7	Ctrl; TBHP; MET	Ctrl		2	25.6817
	SOD	SOD_block7	Ctrl; TBHP; MET	Ctrl		3	27.3198
	SOD	SOD_block7	Ctrl; TBHP; MET	Ctrl		4	21.3171
	SOD	SOD_block7	Ctrl; TBHP; MET	Ctrl		5	22.1022
	SOD	SOD_block7	Ctrl; TBHP; MET	TBHP		1	16.9469
	SOD	SOD_block7	Ctrl; TBHP; MET	TBHP		2	21.7186
	SOD	SOD_block7	Ctrl; TBHP; MET	TBHP		3	13.3698
	SOD	SOD_block7	Ctrl; TBHP; MET	TBHP		4	16.5827
	SOD	SOD_block7	Ctrl; TBHP; MET	TBHP		5	20.6211
	SOD	SOD_block7	Ctrl; TBHP; MET	MET		1	22.9091
	SOD	SOD_block7	Ctrl; TBHP; MET	MET		2	23.2813
	SOD	SOD_block7	Ctrl; TBHP; MET	MET		3	22.7901
	SOD	SOD_block7	Ctrl; TBHP; MET	MET		4	20.9368
	SOD	SOD_block7	Ctrl; TBHP; MET	MET		5	22.9196
	SOD	SOD_block8	Ctrl; TBHP; MET; 3-MA	Ctrl		1	28.0207
	SOD	SOD_block8	Ctrl; TBHP; MET; 3-MA	Ctrl		2	29.4123
	SOD	SOD_block8	Ctrl; TBHP; MET; 3-MA	Ctrl		3	27.3286
	SOD	SOD_block8	Ctrl; TBHP; MET; 3-MA	Ctrl		4	24.6808
	SOD	SOD_block8	Ctrl; TBHP; MET; 3-MA	Ctrl		5	30.0743
	SOD	SOD_block8	Ctrl; TBHP; MET; 3-MA	TBHP		1	23.1913
	SOD	SOD_block8	Ctrl; TBHP; MET; 3-MA	TBHP		2	22.5143
	SOD	SOD_block8	Ctrl; TBHP; MET; 3-MA	TBHP		3	19.4828
	SOD	SOD_block8	Ctrl; TBHP; MET; 3-MA	TBHP		4	21.3108
	SOD	SOD_block8	Ctrl; TBHP; MET; 3-MA	TBHP		5	22.5294
	SOD	SOD_block8	Ctrl; TBHP; MET; 3-MA	MET		1	25.26
	SOD	SOD_block8	Ctrl; TBHP; MET; 3-MA	MET		2	26.3507
	SOD	SOD_block8	Ctrl; TBHP; MET; 3-MA	MET		3	23.4321
	SOD	SOD_block8	Ctrl; TBHP; MET; 3-MA	MET		4	25.4029
	SOD	SOD_block8	Ctrl; TBHP; MET; 3-MA	MET		5	26.8923
	SOD	SOD_block8	Ctrl; TBHP; MET; 3-MA	3-MA		1	23.1387
	SOD	SOD_block8	Ctrl; TBHP; MET; 3-MA	3-MA		2	23.5223
	SOD	SOD_block8	Ctrl; TBHP; MET; 3-MA	3-MA		3	25.8242
	SOD	SOD_block8	Ctrl; TBHP; MET; 3-MA	3-MA		4	25.4556
	SOD	SOD_block8	Ctrl; TBHP; MET; 3-MA	3-MA		5	24.4401
	SOD	SOD_block9	Ctrl; TBHP; MET; Ex527	Ctrl		1	22.8372
	SOD	SOD_block9	Ctrl; TBHP; MET; Ex527	Ctrl		2	24.3328
	SOD	SOD_block9	Ctrl; TBHP; MET; Ex527	Ctrl		3	25.103
	SOD	SOD_block9	Ctrl; TBHP; MET; Ex527	Ctrl		4	28.3708
	SOD	SOD_block9	Ctrl; TBHP; MET; Ex527	Ctrl		5	26.3667
	SOD	SOD_block9	Ctrl; TBHP; MET; Ex527	TBHP		1	19.3152
	SOD	SOD_block9	Ctrl; TBHP; MET; Ex527	TBHP		2	18.2309
	SOD	SOD_block9	Ctrl; TBHP; MET; Ex527	TBHP		3	21.5585
	SOD	SOD_block9	Ctrl; TBHP; MET; Ex527	TBHP		4	21.7604
	SOD	SOD_block9	Ctrl; TBHP; MET; Ex527	TBHP		5	20.8332
	SOD	SOD_block9	Ctrl; TBHP; MET; Ex527	MET		1	29.4102
	SOD	SOD_block9	Ctrl; TBHP; MET; Ex527	MET		2	23.4279
	SOD	SOD_block9	Ctrl; TBHP; MET; Ex527	MET		3	23.57
	SOD	SOD_block9	Ctrl; TBHP; MET; Ex527	MET		4	29.4072
	SOD	SOD_block9	Ctrl; TBHP; MET; Ex527	MET		5	28.6699
	SOD	SOD_block9	Ctrl; TBHP; MET; Ex527	Ex527		1	20.7509
	SOD	SOD_block9	Ctrl; TBHP; MET; Ex527	Ex527		2	21.4314
	SOD	SOD_block9	Ctrl; TBHP; MET; Ex527	Ex527		3	20.4518
	SOD	SOD_block9	Ctrl; TBHP; MET; Ex527	Ex527		4	20.7584
	SOD	SOD_block9	Ctrl; TBHP; MET; Ex527	Ex527		5	21.9548
	MPO	MPO_block1	Ctrl; TBHP; MET	Ctrl		1	0.239814
	MPO	MPO_block1	Ctrl; TBHP; MET	Ctrl		2	0.157999
	MPO	MPO_block1	Ctrl; TBHP; MET	Ctrl		3	0.239747
	MPO	MPO_block1	Ctrl; TBHP; MET	Ctrl		4	0.180929
	MPO	MPO_block1	Ctrl; TBHP; MET	Ctrl		5	0.171974
	MPO	MPO_block1	Ctrl; TBHP; MET	TBHP		1	0.643937
	MPO	MPO_block1	Ctrl; TBHP; MET	TBHP		2	0.649297
	MPO	MPO_block1	Ctrl; TBHP; MET	TBHP		3	0.640003
	MPO	MPO_block1	Ctrl; TBHP; MET	TBHP		4	0.534986
	MPO	MPO_block1	Ctrl; TBHP; MET	TBHP		5	0.636611
	MPO	MPO_block1	Ctrl; TBHP; MET	MET		1	0.60113
	MPO	MPO_block1	Ctrl; TBHP; MET	MET		2	0.563479
	MPO	MPO_block1	Ctrl; TBHP; MET	MET		3	0.527524
	MPO	MPO_block1	Ctrl; TBHP; MET	MET		4	0.586002
	MPO	MPO_block1	Ctrl; TBHP; MET	MET		5	0.567414
	MPO	MPO_block2	Ctrl; TBHP; MET; 3-MA	Ctrl		1	0.231809
	MPO	MPO_block2	Ctrl; TBHP; MET; 3-MA	Ctrl		2	0.222312
	MPO	MPO_block2	Ctrl; TBHP; MET; 3-MA	Ctrl		3	0.231402
	MPO	MPO_block2	Ctrl; TBHP; MET; 3-MA	Ctrl		4	0.223804
	MPO	MPO_block2	Ctrl; TBHP; MET; 3-MA	Ctrl		5	0.21892
	MPO	MPO_block2	Ctrl; TBHP; MET; 3-MA	TBHP		1	0.602962
	MPO	MPO_block2	Ctrl; TBHP; MET; 3-MA	TBHP		2	0.637628
	MPO	MPO_block2	Ctrl; TBHP; MET; 3-MA	TBHP		3	0.603572
	MPO	MPO_block2	Ctrl; TBHP; MET; 3-MA	TBHP		4	0.579693
	MPO	MPO_block2	Ctrl; TBHP; MET; 3-MA	TBHP		5	0.616259
	MPO	MPO_block2	Ctrl; TBHP; MET; 3-MA	MET		1	0.580371
	MPO	MPO_block2	Ctrl; TBHP; MET; 3-MA	MET		2	0.549029
	MPO	MPO_block2	Ctrl; TBHP; MET; 3-MA	MET		3	0.566057
	MPO	MPO_block2	Ctrl; TBHP; MET; 3-MA	MET		4	0.582135
	MPO	MPO_block2	Ctrl; TBHP; MET; 3-MA	MET		5	0.52671
	MPO	MPO_block2	Ctrl; TBHP; MET; 3-MA	3-MA		1	0.596788
	MPO	MPO_block2	Ctrl; TBHP; MET; 3-MA	3-MA		2	0.58858
	MPO	MPO_block2	Ctrl; TBHP; MET; 3-MA	3-MA		3	0.625213
	MPO	MPO_block2	Ctrl; TBHP; MET; 3-MA	3-MA		4	0.580507
	MPO	MPO_block2	Ctrl; TBHP; MET; 3-MA	3-MA		5	0.603437
	MPO	MPO_block3	Ctrl; TBHP; MET; Ex527	Ctrl		1	0.26193
	MPO	MPO_block3	Ctrl; TBHP; MET; Ex527	Ctrl		2	0.276516
	MPO	MPO_block3	Ctrl; TBHP; MET; Ex527	Ctrl		3	0.248837
	MPO	MPO_block3	Ctrl; TBHP; MET; Ex527	Ctrl		4	0.252704
	MPO	MPO_block3	Ctrl; TBHP; MET; Ex527	Ctrl		5	0.248227
	MPO	MPO_block3	Ctrl; TBHP; MET; Ex527	TBHP		1	0.634372
	MPO	MPO_block3	Ctrl; TBHP; MET; Ex527	TBHP		2	0.644684
	MPO	MPO_block3	Ctrl; TBHP; MET; Ex527	TBHP		3	0.647397
	MPO	MPO_block3	Ctrl; TBHP; MET; Ex527	TBHP		4	0.616598
	MPO	MPO_block3	Ctrl; TBHP; MET; Ex527	TBHP		5	0.640477
	MPO	MPO_block3	Ctrl; TBHP; MET; Ex527	MET		1	0.533629
	MPO	MPO_block3	Ctrl; TBHP; MET; Ex527	MET		2	0.566057
	MPO	MPO_block3	Ctrl; TBHP; MET; Ex527	MET		3	0.499099
	MPO	MPO_block3	Ctrl; TBHP; MET; Ex527	MET		4	0.532205
	MPO	MPO_block3	Ctrl; TBHP; MET; Ex527	MET		5	0.465789
	MPO	MPO_block3	Ctrl; TBHP; MET; Ex527	Ex527		1	0.596788
	MPO	MPO_block3	Ctrl; TBHP; MET; Ex527	Ex527		2	0.639867
	MPO	MPO_block3	Ctrl; TBHP; MET; Ex527	Ex527		3	0.647668
	MPO	MPO_block3	Ctrl; TBHP; MET; Ex527	Ex527		4	0.641224
	MPO	MPO_block3	Ctrl; TBHP; MET; Ex527	Ex527		5	0.633829
	MPO	MPO_block4	Ctrl; TBHP; MET	Ctrl		1	0.230385
	MPO	MPO_block4	Ctrl; TBHP; MET	Ctrl		2	0.172924
	MPO	MPO_block4	Ctrl; TBHP; MET	Ctrl		3	0.221837
	MPO	MPO_block4	Ctrl; TBHP; MET	Ctrl		4	0.209965
	MPO	MPO_block4	Ctrl; TBHP; MET	Ctrl		5	0.20949
	MPO	MPO_block4	Ctrl; TBHP; MET	TBHP		1	0.615716
	MPO	MPO_block4	Ctrl; TBHP; MET	TBHP		2	0.590004
	MPO	MPO_block4	Ctrl; TBHP; MET	TBHP		3	0.616191
	MPO	MPO_block4	Ctrl; TBHP; MET	TBHP		4	0.585798
	MPO	MPO_block4	Ctrl; TBHP; MET	TBHP		5	0.601605
	MPO	MPO_block4	Ctrl; TBHP; MET	MET		1	0.563072
	MPO	MPO_block4	Ctrl; TBHP; MET	MET		2	0.58071
	MPO	MPO_block4	Ctrl; TBHP; MET	MET		3	0.542991
	MPO	MPO_block4	Ctrl; TBHP; MET	MET		4	0.544009
	MPO	MPO_block4	Ctrl; TBHP; MET	MET		5	0.580778
	MPO	MPO_block5	Ctrl; TBHP; MET; 3-MA	Ctrl		1	0.247412
	MPO	MPO_block5	Ctrl; TBHP; MET; 3-MA	Ctrl		2	0.258199
	MPO	MPO_block5	Ctrl; TBHP; MET; 3-MA	Ctrl		3	0.248091
	MPO	MPO_block5	Ctrl; TBHP; MET; 3-MA	Ctrl		4	0.240357
	MPO	MPO_block5	Ctrl; TBHP; MET; 3-MA	Ctrl		5	0.223329
	MPO	MPO_block5	Ctrl; TBHP; MET; 3-MA	TBHP		1	0.584781
	MPO	MPO_block5	Ctrl; TBHP; MET; 3-MA	TBHP		2	0.640749
	MPO	MPO_block5	Ctrl; TBHP; MET; 3-MA	TBHP		3	0.583695
	MPO	MPO_block5	Ctrl; TBHP; MET; 3-MA	TBHP		4	0.580439
	MPO	MPO_block5	Ctrl; TBHP; MET; 3-MA	TBHP		5	0.636678
	MPO	MPO_block5	Ctrl; TBHP; MET; 3-MA	MET		1	0.531255
	MPO	MPO_block5	Ctrl; TBHP; MET; 3-MA	MET		2	0.564225
	MPO	MPO_block5	Ctrl; TBHP; MET; 3-MA	MET		3	0.527727
	MPO	MPO_block5	Ctrl; TBHP; MET; 3-MA	MET		4	0.52135
	MPO	MPO_block5	Ctrl; TBHP; MET; 3-MA	MET		5	0.535732
	MPO	MPO_block5	Ctrl; TBHP; MET; 3-MA	3-MA		1	0.578947
	MPO	MPO_block5	Ctrl; TBHP; MET; 3-MA	3-MA		2	0.565514
	MPO	MPO_block5	Ctrl; TBHP; MET; 3-MA	3-MA		3	0.577861
	MPO	MPO_block5	Ctrl; TBHP; MET; 3-MA	3-MA		4	0.558391
	MPO	MPO_block5	Ctrl; TBHP; MET; 3-MA	3-MA		5	0.556627
	MPO	MPO_block6	Ctrl; TBHP; MET; Ex527	Ctrl		1	0.277805
	MPO	MPO_block6	Ctrl; TBHP; MET; Ex527	Ctrl		2	0.272785
	MPO	MPO_block6	Ctrl; TBHP; MET; Ex527	Ctrl		3	0.261455
	MPO	MPO_block6	Ctrl; TBHP; MET; Ex527	Ctrl		4	0.304669
	MPO	MPO_block6	Ctrl; TBHP; MET; Ex527	Ctrl		5	0.267154
	MPO	MPO_block6	Ctrl; TBHP; MET; Ex527	TBHP		1	0.645905
	MPO	MPO_block6	Ctrl; TBHP; MET; Ex527	TBHP		2	0.639731
	MPO	MPO_block6	Ctrl; TBHP; MET; Ex527	TBHP		3	0.615444
	MPO	MPO_block6	Ctrl; TBHP; MET; Ex527	TBHP		4	0.59706
	MPO	MPO_block6	Ctrl; TBHP; MET; Ex527	TBHP		5	0.639731
	MPO	MPO_block6	Ctrl; TBHP; MET; Ex527	MET		1	0.518365
	MPO	MPO_block6	Ctrl; TBHP; MET; Ex527	MET		2	0.571484
	MPO	MPO_block6	Ctrl; TBHP; MET; Ex527	MET		3	0.501473
	MPO	MPO_block6	Ctrl; TBHP; MET; Ex527	MET		4	0.457988
	MPO	MPO_block6	Ctrl; TBHP; MET; Ex527	MET		5	0.450932
	MPO	MPO_block6	Ctrl; TBHP; MET; Ex527	Ex527		1	0.647194
	MPO	MPO_block6	Ctrl; TBHP; MET; Ex527	Ex527		2	0.634033
	MPO	MPO_block6	Ctrl; TBHP; MET; Ex527	Ex527		3	0.614698
	MPO	MPO_block6	Ctrl; TBHP; MET; Ex527	Ex527		4	0.622839
	MPO	MPO_block6	Ctrl; TBHP; MET; Ex527	Ex527		5	0.598688
	MPO	MPO_block7	Ctrl; TBHP; MET	Ctrl		1	0.230249
	MPO	MPO_block7	Ctrl; TBHP; MET	Ctrl		2	0.182897
	MPO	MPO_block7	Ctrl; TBHP; MET	Ctrl		3	0.230792
	MPO	MPO_block7	Ctrl; TBHP; MET	Ctrl		4	0.220887
	MPO	MPO_block7	Ctrl; TBHP; MET	Ctrl		5	0.244835
	MPO	MPO_block7	Ctrl; TBHP; MET	TBHP		1	0.61056
	MPO	MPO_block7	Ctrl; TBHP; MET	TBHP		2	0.596042
	MPO	MPO_block7	Ctrl; TBHP; MET	TBHP		3	0.590004
	MPO	MPO_block7	Ctrl; TBHP; MET	TBHP		4	0.61246
	MPO	MPO_block7	Ctrl; TBHP; MET	TBHP		5	0.612595
	MPO	MPO_block7	Ctrl; TBHP; MET	MET		1	0.575215
	MPO	MPO_block7	Ctrl; TBHP; MET	MET		2	0.587834
	MPO	MPO_block7	Ctrl; TBHP; MET	MET		3	0.553167
	MPO	MPO_block7	Ctrl; TBHP; MET	MET		4	0.590615
	MPO	MPO_block7	Ctrl; TBHP; MET	MET		5	0.553371
	MPO	MPO_block8	Ctrl; TBHP; MET; 3-MA	Ctrl		1	0.225093
	MPO	MPO_block8	Ctrl; TBHP; MET; 3-MA	Ctrl		2	0.242799
	MPO	MPO_block8	Ctrl; TBHP; MET; 3-MA	Ctrl		3	0.227603
	MPO	MPO_block8	Ctrl; TBHP; MET; 3-MA	Ctrl		4	0.229706
	MPO	MPO_block8	Ctrl; TBHP; MET; 3-MA	Ctrl		5	0.220616
	MPO	MPO_block8	Ctrl; TBHP; MET; 3-MA	TBHP		1	0.585934
	MPO	MPO_block8	Ctrl; TBHP; MET; 3-MA	TBHP		2	0.561851
	MPO	MPO_block8	Ctrl; TBHP; MET; 3-MA	TBHP		3	0.589937
	MPO	MPO_block8	Ctrl; TBHP; MET; 3-MA	TBHP		4	0.578879
	MPO	MPO_block8	Ctrl; TBHP; MET; 3-MA	TBHP		5	0.595364
	MPO	MPO_block8	Ctrl; TBHP; MET; 3-MA	MET		1	0.527524
	MPO	MPO_block8	Ctrl; TBHP; MET; 3-MA	MET		2	0.520129
	MPO	MPO_block8	Ctrl; TBHP; MET; 3-MA	MET		3	0.53017
	MPO	MPO_block8	Ctrl; TBHP; MET; 3-MA	MET		4	0.517484
	MPO	MPO_block8	Ctrl; TBHP; MET; 3-MA	MET		5	0.516195
	MPO	MPO_block8	Ctrl; TBHP; MET; 3-MA	3-MA		1	0.61307
	MPO	MPO_block8	Ctrl; TBHP; MET; 3-MA	3-MA		2	0.554117
	MPO	MPO_block8	Ctrl; TBHP; MET; 3-MA	3-MA		3	0.556356
	MPO	MPO_block8	Ctrl; TBHP; MET; 3-MA	3-MA		4	0.593804
	MPO	MPO_block8	Ctrl; TBHP; MET; 3-MA	3-MA		5	0.560223
	MPO	MPO_block9	Ctrl; TBHP; MET; Ex527	Ctrl		1	0.18466
	MPO	MPO_block9	Ctrl; TBHP; MET; Ex527	Ctrl		2	0.201146
	MPO	MPO_block9	Ctrl; TBHP; MET; Ex527	Ctrl		3	0.189477
	MPO	MPO_block9	Ctrl; TBHP; MET; Ex527	Ctrl		4	0.181133
	MPO	MPO_block9	Ctrl; TBHP; MET; Ex527	Ctrl		5	0.192123
	MPO	MPO_block9	Ctrl; TBHP; MET; Ex527	TBHP		1	0.570806
	MPO	MPO_block9	Ctrl; TBHP; MET; Ex527	TBHP		2	0.539599
	MPO	MPO_block9	Ctrl; TBHP; MET; Ex527	TBHP		3	0.5512
	MPO	MPO_block9	Ctrl; TBHP; MET; Ex527	TBHP		4	0.541363
	MPO	MPO_block9	Ctrl; TBHP; MET; Ex527	TBHP		5	0.530984
	MPO	MPO_block9	Ctrl; TBHP; MET; Ex527	MET		1	0.440756
	MPO	MPO_block9	Ctrl; TBHP; MET; Ex527	MET		2	0.439332
	MPO	MPO_block9	Ctrl; TBHP; MET; Ex527	MET		3	0.397203
	MPO	MPO_block9	Ctrl; TBHP; MET; Ex527	MET		4	0.498895
	MPO	MPO_block9	Ctrl; TBHP; MET; Ex527	MET		5	0.505815
	MPO	MPO_block9	Ctrl; TBHP; MET; Ex527	Ex527		1	0.54367
	MPO	MPO_block9	Ctrl; TBHP; MET; Ex527	Ex527		2	0.581932
	MPO	MPO_block9	Ctrl; TBHP; MET; Ex527	Ex527		3	0.587291
	MPO	MPO_block9	Ctrl; TBHP; MET; Ex527	Ex527		4	0.551539
	MPO	MPO_block9	Ctrl; TBHP; MET; Ex527	Ex527		5	0.521011
	MPO	MPO_block10	Ctrl; TBHP; MET	Ctrl		1	0.198093
	MPO	MPO_block10	Ctrl; TBHP; MET	Ctrl		2	0.20892
	MPO	MPO_block10	Ctrl; TBHP; MET	Ctrl		3	0.221932
	MPO	MPO_block10	Ctrl; TBHP; MET	TBHP		1	0.620967
	MPO	MPO_block10	Ctrl; TBHP; MET	TBHP		2	0.601863
	MPO	MPO_block10	Ctrl; TBHP; MET	TBHP		3	0.604332
	MPO	MPO_block10	Ctrl; TBHP; MET	MET		1	0.56911
	MPO	MPO_block10	Ctrl; TBHP; MET	MET		2	0.562312
	MPO	MPO_block10	Ctrl; TBHP; MET	MET		3	0.57204
	MPO	MPO_block11	Ctrl; TBHP; MET; 3-MA	Ctrl		1	0.225649
	MPO	MPO_block11	Ctrl; TBHP; MET; 3-MA	Ctrl		2	0.243478
	MPO	MPO_block11	Ctrl; TBHP; MET; 3-MA	Ctrl		3	0.229164
	MPO	MPO_block11	Ctrl; TBHP; MET; 3-MA	TBHP		1	0.608023
	MPO	MPO_block11	Ctrl; TBHP; MET; 3-MA	TBHP		2	0.605268
	MPO	MPO_block11	Ctrl; TBHP; MET; 3-MA	TBHP		3	0.582393
	MPO	MPO_block11	Ctrl; TBHP; MET; 3-MA	MET		1	0.56086
	MPO	MPO_block11	Ctrl; TBHP; MET; 3-MA	MET		2	0.536058
	MPO	MPO_block11	Ctrl; TBHP; MET; 3-MA	MET		3	0.5223
	MPO	MPO_block11	Ctrl; TBHP; MET; 3-MA	3-MA		1	0.598905
	MPO	MPO_block11	Ctrl; TBHP; MET; 3-MA	3-MA		2	0.567468
	MPO	MPO_block11	Ctrl; TBHP; MET; 3-MA	3-MA		3	0.575514
	MPO	MPO_block12	Ctrl; TBHP; MET; Ex527	Ctrl		1	0.257643
	MPO	MPO_block12	Ctrl; TBHP; MET; Ex527	Ctrl		2	0.276774
	MPO	MPO_block12	Ctrl; TBHP; MET; Ex527	Ctrl		3	0.189708
	MPO	MPO_block12	Ctrl; TBHP; MET; Ex527	TBHP		1	0.636706
	MPO	MPO_block12	Ctrl; TBHP; MET; Ex527	TBHP		2	0.627574
	MPO	MPO_block12	Ctrl; TBHP; MET; Ex527	TBHP		3	0.54679
	MPO	MPO_block12	Ctrl; TBHP; MET; Ex527	MET		1	0.519356
	MPO	MPO_block12	Ctrl; TBHP; MET; Ex527	MET		2	0.500049
	MPO	MPO_block12	Ctrl; TBHP; MET; Ex527	MET		3	0.4564
	MPO	MPO_block12	Ctrl; TBHP; MET; Ex527	Ex527		1	0.631875
	MPO	MPO_block12	Ctrl; TBHP; MET; Ex527	Ex527		2	0.62349
	MPO	MPO_block12	Ctrl; TBHP; MET; Ex527	Ex527		3	0.557089

## Sheet: BiochemKits_summary_mean_SD
Assay	block_id	condition_set	Condition	mean	sd	n_experiments	mean_n_tech
MDA	MDA_block1	Ctrl; TBHP; MET	Ctrl	3.70591	0.316573	3	5
MDA	MDA_block1	Ctrl; TBHP; MET	MET	10.1781	1.10905	3	5
MDA	MDA_block1	Ctrl; TBHP; MET	TBHP	13.9392	1.51923	3	5
MDA	MDA_block3	Ctrl; TBHP; MET; 3-MA	3-MA	10.8062	0.467185	3	5
MDA	MDA_block3	Ctrl; TBHP; MET; 3-MA	Ctrl	2.69892	0.388055	3	5
MDA	MDA_block3	Ctrl; TBHP; MET; 3-MA	MET	9.12298	0.404231	3	5
MDA	MDA_block3	Ctrl; TBHP; MET; 3-MA	TBHP	12.5901	0.790145	3	5
MDA	MDA_block5	Ctrl; TBHP; MET; Ex527	Ctrl	2.23412	0.418806	3	5
MDA	MDA_block5	Ctrl; TBHP; MET; Ex527	Ex527	11.5639	0.306916	3	5
MDA	MDA_block5	Ctrl; TBHP; MET; Ex527	MET	10.0898	0.661562	3	5
MDA	MDA_block5	Ctrl; TBHP; MET; Ex527	TBHP	12.8361	1.13257	3	5
GSH	GSH_block1	Ctrl; TBHP; MET	Ctrl	17.4454	0.874576	3	5
GSH	GSH_block1	Ctrl; TBHP; MET	MET	10.3781	0.553097	3	5
GSH	GSH_block1	Ctrl; TBHP; MET	TBHP	9.70013	0.503898	3	5
GSH	GSH_block3	Ctrl; TBHP; MET; 3-MA	3-MA	9.75052	0.0397837	3	5
GSH	GSH_block3	Ctrl; TBHP; MET; 3-MA	Ctrl	18.2008	1.40423	3	5
GSH	GSH_block3	Ctrl; TBHP; MET; 3-MA	MET	10.8661	0.150717	3	5
GSH	GSH_block3	Ctrl; TBHP; MET; 3-MA	TBHP	9.83019	0.192136	3	5
GSH	GSH_block5	Ctrl; TBHP; MET; 3-MA	3-MA	12.4879	0.159636	3	5
GSH	GSH_block5	Ctrl; TBHP; MET; 3-MA	Ctrl	18.1403	1.33322	3	5
GSH	GSH_block5	Ctrl; TBHP; MET; 3-MA	MET	14.0322	0.321657	3	5
GSH	GSH_block5	Ctrl; TBHP; MET; 3-MA	TBHP	13.1771	0.439826	3	5

## Sheet: BiochemKits_block_index
Assay	block_id	condition_set	n_conditions	conditions
GSH	GSH_block1	Ctrl; TBHP; MET	3	Ctrl, MET, TBHP
GSH	GSH_block3	Ctrl; TBHP; MET; 3-MA	4	3-MA, Ctrl, MET, TBHP
GSH	GSH_block5	Ctrl; TBHP; MET; 3-MA	4	3-MA, Ctrl, MET, TBHP
MDA	MDA_block1	Ctrl; TBHP; MET	3	Ctrl, MET, TBHP
MDA	MDA_block3	Ctrl; TBHP; MET; 3-MA	4	3-MA, Ctrl, MET, TBHP
MDA	MDA_block5	Ctrl; TBHP; MET; Ex527	4	Ctrl, Ex527, MET, TBHP

## Sheet: IF_raw_tidy
Assay	Comparison	Group	Replicate	Area	Mean	IntDen	RawIntDen	Min	Max	MinThr	MaxThr	Relative_to_Ctrl
Beclin1	3-MA set	Ctrl	1	656092	24.334	15965384	15965384	16	86	16	255	1.2215
Beclin1	3-MA set	Ctrl	2	531689	19.703	10475902	10475902	12	86	12	255	0.98904
Beclin1	3-MA set	Ctrl	3	581801	15.727	9149965	9149965	10	86	10	255	0.789455
Beclin1	3-MA set	TBHP	1	321917	10.268	3305307	3305307	6	75	6	255	0.515427
Beclin1	3-MA set	TBHP	2	585519	12.724	7450176	7450176	8	67	8	255	0.638712
Beclin1	3-MA set	TBHP	3	894931	15.566	13930588	13930588	10	73	10	255	0.781373
Beclin1	3-MA set	MET	1	453247	34.802	15773788	15773788	22	86	22	255	1.74697
Beclin1	3-MA set	MET	2	458488	30.994	14210460	14210460	20	86	20	255	1.55582
Beclin1	3-MA set	MET	3	634038	33.89	21487823	21487823	22	86	22	255	1.70119
Beclin1	3-MA set	3-MA	1	154567	12.933	1999032	1999032	8	68	8	255	0.649204
Beclin1	3-MA set	3-MA	2	209438	10.833	2268909	2268909	7	37	7	255	0.543789
Beclin1	3-MA set	3-MA	3	666770	14.299	9534431	9534431	9	86	9	255	0.717773
LC3B	3-MA set	Ctrl	1	98014	19.233	1885082	1885082	12	72	12	255	0.942471
LC3B	3-MA set	Ctrl	2	135100	24.699	3336887	3336887	15	86	15	255	1.21032
LC3B	3-MA set	Ctrl	3	135212	17.289	2337645	2337645	11	86	11	255	0.847209
LC3B	3-MA set	TBHP	1	125826	9.931	1249605	1249605	6	50	6	255	0.486647
LC3B	3-MA set	TBHP	2	140863	8.509	1198542	1198542	5	64	5	255	0.416965
LC3B	3-MA set	TBHP	3	178311	8.442	1505253	1505253	5	60	5	255	0.413682
LC3B	3-MA set	MET	1	194667	24.621	4792939	4792939	15	82	15	255	1.2065
LC3B	3-MA set	MET	2	219878	23.462	5158836	5158836	15	86	15	255	1.1497
LC3B	3-MA set	MET	3	347694	29.716	10332223	10332223	19	86	19	255	1.45617
LC3B	3-MA set	3-MA	1	235373	4.836	1138247	1138247	3	49	3	255	0.236978
LC3B	3-MA set	3-MA	2	105331	8.24	867945	867945	5	42	5	255	0.403783
LC3B	3-MA set	3-MA	3	290973	9.346	2719333	2719333	6	60	6	255	0.45798
p62	3-MA set	Ctrl	1	242945	24.556	5965705	5965705	16	164	16	255	1.15491
p62	3-MA set	Ctrl	2	248262	20.533	5097519	5097519	13	86	13	255	0.965698
p62	3-MA set	Ctrl	3	276501	18.698	5169920	5169920	12	86	12	255	0.879395
p62	3-MA set	TBHP	1	350872	26.476	9289629	9289629	17	86	17	255	1.24521
p62	3-MA set	TBHP	2	354142	25.284	8954111	8954111	16	86	16	255	1.18915
p62	3-MA set	TBHP	3	357490	38.293	13689436	13689436	24	86	24	255	1.80098
p62	3-MA set	MET	1	256495	12.726	3264149	3264149	8	86	8	255	0.598523
p62	3-MA set	MET	2	697177	17.982	12536295	12536295	11	86	11	255	0.845721
p62	3-MA set	MET	3	638868	21.856	13962924	13962924	14	84	14	255	1.02792
p62	3-MA set	3-MA	1	209031	42.616	8908019	8908019	26	86	26	255	2.0043
p62	3-MA set	3-MA	2	504397	39.382	19864156	19864156	25	86	25	255	1.8522
p62	3-MA set	3-MA	3	517023	37.741	19512922	19512922	24	86	24	255	1.77502
SIRT1	EX-527 set	Ctrl	1	903591	19.378	17509986	17509986	13	86	13	255	0.887678
SIRT1	EX-527 set	Ctrl	2	1284524	24.692	31717072	31717072	15	115	15	255	1.1311
SIRT1	EX-527 set	Ctrl	3	1588446	21.42	34024976	34024976	13	96	13	255	0.981219
SIRT1	EX-527 set	TBHP	1	90393	8.603	777623	777623	5	40	5	255	0.394091
SIRT1	EX-527 set	TBHP	2	82648	11.186	924469	924469	7	30	7	255	0.512414
SIRT1	EX-527 set	TBHP	3	863835	18.533	16009057	16009057	11	92	11	255	0.848969
SIRT1	EX-527 set	MET	1	3221441	28.925	93180018	93180018	18	91	18	255	1.32501
SIRT1	EX-527 set	MET	2	4139134	28.942	119793167	119793167	18	125	18	255	1.32579
SIRT1	EX-527 set	MET	3	4321280	35.818	154777560	154777560	22	111	22	255	1.64077
SIRT1	EX-527 set	Ex527	1	96215	9.743	937406	937406	6	46	6	255	0.446312
SIRT1	EX-527 set	Ex527	2	183957	13.114	2412474	2412474	8	81	8	255	0.600733
SIRT1	EX-527 set	Ex527	3	230810	11.158	2575395	2575395	7	51	7	255	0.511131
FOXO1	EX-527 set	Ctrl	1	927441	31.43	29149855	29149855	19	87	19	255	0.988665
FOXO1	EX-527 set	Ctrl	2	879748	31.477	27691953	27691953	21	170	21	255	0.990144
FOXO1	EX-527 set	Ctrl	3	2648431	32.464	85977751	85977751	19	89	19	255	1.02119
FOXO1	EX-527 set	TBHP	1	315414	26.716	8426717	8426717	17	126	17	255	0.840381
FOXO1	EX-527 set	TBHP	2	2694117	27.877	75102896	75102896	17	100	17	255	0.876902
FOXO1	EX-527 set	TBHP	3	801230	27.994	22429717	22429717	19	86	19	255	0.880582
FOXO1	EX-527 set	MET	1	3386185	29.185	98826792	98826792	18	112	18	255	0.918046
FOXO1	EX-527 set	MET	2	836140	36.692	30679576	30679576	25	86	25	255	1.15419
FOXO1	EX-527 set	MET	3	888711	38.302	34039436	34039436	26	86	26	255	1.20483
FOXO1	EX-527 set	Ex527	1	161951	10.357	1677301	1677301	6	82	6	255	0.325791
FOXO1	EX-527 set	Ex527	2	206079	14.153	2916534	2916534	8	74	8	255	0.445198
FOXO1	EX-527 set	Ex527	3	228269	16.038	3660926	3660926	10	86	10	255	0.504493
Beclin1	EX-527 set	Ctrl	1	511694	19.053	9749557	9749557	12	86	12	255	0.809469
Beclin1	EX-527 set	Ctrl	2	536240	25.148	13485146	13485146	16	86	16	255	1.06842
Beclin1	EX-527 set	Ctrl	3	621443	26.412	16413340	16413340	17	86	17	255	1.12212
Beclin1	EX-527 set	TBHP	1	368761	11.377	4195307	4195307	7	86	7	255	0.483353
Beclin1	EX-527 set	TBHP	2	374875	13.155	4931482	4931482	8	86	8	255	0.558891
Beclin1	EX-527 set	TBHP	3	746501	14.321	18902446	18902446	17	85	17	255	0.608429
Beclin1	EX-527 set	MET	1	575776	35.06	20186994	20186994	23	86	23	255	1.48953
Beclin1	EX-527 set	MET	2	632838	37.74	23883619	23883619	25	170	25	255	1.60339
Beclin1	EX-527 set	MET	3	658845	34.888	22985601	22985601	23	86	23	255	1.48222
Beclin1	EX-527 set	Ex527	1	356126	12.943	4609197	4609197	8	66	8	255	0.549885
Beclin1	EX-527 set	Ex527	2	417736	11.356	4743733	4743733	7	64	7	255	0.482461
Beclin1	EX-527 set	Ex527	3	518700	12.595	6532999	6532999	8	85	8	255	0.5351
LC3B	EX-527 set	Ctrl	1	104048	19.094	1986655	1986655	12	86	12	255	1.03487
LC3B	EX-527 set	Ctrl	2	170383	19.186	3268923	3268923	12	85	12	255	1.03985
LC3B	EX-527 set	Ctrl	3	177471	17.072	3029779	3029779	11	76	11	255	0.925278
LC3B	EX-527 set	TBHP	1	159214	15.287	2433860	2433860	9	86	9	255	0.828534
LC3B	EX-527 set	TBHP	2	184561	10.809	1995010	1995010	7	86	7	255	0.585832
LC3B	EX-527 set	TBHP	3	218555	14.56	3247687	3247687	9	72	9	255	0.789131
LC3B	EX-527 set	MET	1	161268	33.793	5449658	5449658	21	86	21	255	1.83153
LC3B	EX-527 set	MET	2	212835	34.536	7350430	7350430	21	86	21	255	1.8718
LC3B	EX-527 set	MET	3	298381	34.928	10421834	10421834	22	86	22	255	1.89305
LC3B	EX-527 set	Ex527	1	228269	16.038	3660926	3660926	10	86	10	255	0.869237
LC3B	EX-527 set	Ex527	2	230810	11.158	2575395	2575395	7	51	7	255	0.604748
LC3B	EX-527 set	Ex527	3	195757	12.326	2412863	2412863	8	70	8	255	0.668052
p62	EX-527 set	Ctrl	1	241347	18.622	4494327	4494327	12	86	12	255	0.928886
p62	EX-527 set	Ctrl	2	244133	19.511	4763239	4763239	12	66	12	255	0.97323
p62	EX-527 set	Ctrl	3	274464	22.01	6040927	6040927	14	86	14	255	1.09788
p62	EX-527 set	TBHP	1	306730	26.272	8058283	8058283	16	86	16	255	1.31048
p62	EX-527 set	TBHP	2	427737	30.91	13221417	13221417	20	86	20	255	1.54183
p62	EX-527 set	TBHP	3	562112	34.274	19265717	19265717	22	86	22	255	1.70963
p62	EX-527 set	MET	1	265575	12.308	3268803	3268803	8	66	8	255	0.613937
p62	EX-527 set	MET	2	280411	8.663	2429252	2429252	5	86	5	255	0.43212
p62	EX-527 set	MET	3	306947	12.686	3893955	3893955	8	74	8	255	0.632792
p62	EX-527 set	Ex527	1	348005	33.709	11731003	11731003	21	86	21	255	1.68144
p62	EX-527 set	Ex527	2	360992	29.43	10623914	10623914	19	86	19	255	1.468
p62	EX-527 set	Ex527	3	381794	29.647	11319044	11319044	19	86	19	255	1.47883

## Sheet: IF_summary_mean_SD
Assay	Comparison	Group	mean_MFI	sd_MFI	n_replicates	mean_relative	sd_relative
Beclin1	3-MA set	3-MA	12.688	1.746	3	0.637	0.088
Beclin1	3-MA set	Ctrl	19.921	4.308	3	1	0.216
Beclin1	3-MA set	MET	33.229	1.988	3	1.668	0.1
Beclin1	3-MA set	TBHP	12.853	2.651	3	0.645	0.133
Beclin1	EX-527 set	Ctrl	23.538	3.935	3	1	0.167
Beclin1	EX-527 set	Ex527	12.298	0.834	3	0.522	0.035
Beclin1	EX-527 set	MET	35.896	1.599	3	1.525	0.068
Beclin1	EX-527 set	TBHP	12.951	1.483	3	0.55	0.063
FOXO1	EX-527 set	Ctrl	31.79	0.584	3	1	0.018
FOXO1	EX-527 set	Ex527	13.516	2.894	3	0.425	0.091
FOXO1	EX-527 set	MET	34.726	4.866	3	1.092	0.153
FOXO1	EX-527 set	TBHP	27.529	0.707	3	0.866	0.022
LC3B	3-MA set	3-MA	7.474	2.351	3	0.366	0.115
LC3B	3-MA set	Ctrl	20.407	3.842	3	1	0.188
LC3B	3-MA set	MET	25.933	3.327	3	1.271	0.163
LC3B	3-MA set	TBHP	8.961	0.841	3	0.439	0.041
LC3B	EX-527 set	Ctrl	18.451	1.195	3	1	0.065
LC3B	EX-527 set	Ex527	13.174	2.548	3	0.714	0.138
LC3B	EX-527 set	MET	34.419	0.576	3	1.865	0.031
LC3B	EX-527 set	TBHP	13.552	2.403	3	0.734	0.13
SIRT1	EX-527 set	Ctrl	21.83	2.681	3	1	0.123
SIRT1	EX-527 set	Ex527	11.338	1.693	3	0.519	0.078
SIRT1	EX-527 set	MET	31.228	3.975	3	1.431	0.182
SIRT1	EX-527 set	TBHP	12.774	5.152	3	0.585	0.236
p62	3-MA set	3-MA	39.913	2.48	3	1.877	0.117
p62	3-MA set	Ctrl	21.262	2.996	3	1	0.141
p62	3-MA set	MET	17.521	4.582	3	0.824	0.216
p62	3-MA set	TBHP	30.018	7.191	3	1.412	0.338
p62	EX-527 set	Ctrl	20.048	1.757	3	1	0.088
p62	EX-527 set	Ex527	30.929	2.41	3	1.543	0.12
p62	EX-527 set	MET	11.219	2.222	3	0.56	0.111
p62	EX-527 set	TBHP	30.485	4.018	3	1.521	0.2

## Sheet: MDC_raw_tidy
Assay	Group	Replicate	Area	Mean	IntDen	RawIntDen	Min	Max	MinThr	MaxThr	Relative_to_Ctrl	CtrlMean_MFI
MDC_autophagic_vacuoles	Ctrl	1	352168	18.949	6673230	6673230	11	137	11	255	0.836773	22.6453
MDC_autophagic_vacuoles	Ctrl	2	382497	23.918	9148655	9148655	14	137	14	255	1.0562
MDC_autophagic_vacuoles	Ctrl	3	230222	25.069	5771372	5771372	15	120	15	255	1.10703
MDC_autophagic_vacuoles	TBHP	1	3118662	3.705	11555129	11555129	3	135	3	255	0.16361
MDC_autophagic_vacuoles	TBHP	2	1808406	5.442	9840494	9840494	3	139	3	255	0.240314
MDC_autophagic_vacuoles	TBHP	3	384456	8.362	3214976	3214976	4	133	4	255	0.369259
MDC_autophagic_vacuoles	MET	1	408049	39.914	16287027	16287027	22	131	22	255	1.76257
MDC_autophagic_vacuoles	MET	2	189102	41.09	7770271	7770271	24	131	24	255	1.8145
MDC_autophagic_vacuoles	MET	3	111068	54.046	6002785	6002785	29	132	29	255	2.38663

[truncated: 7 more sheets: MDC_summary_mean_SD, ROS_raw_tidy, ROS_summary_mean_SD, TUNEL_raw_tidy, TUNEL_summary_mean_SD, WB_raw_tidy, WB_summary_mean_SD]
